# Supplementary material for: Oxidative stress-induced formation of covalently linked ribulose-1,5-bisphosphate carboxylase/oxygenase large subunit dimer in tobacco plants
Source: BMC Res Notes. 2019 Feb 28;12:112. doi: 10.1186/s13104-019-4153-z (PMC6396445; doi:10.1186/s13104-019-4153-z)
Supplement: Supplementary file 1 — Additional file 1. Database similarity analysis. The PQ-induced protein (Fig. 1a) was trypsin-digested and the peptides were analyzed by LC/MS/MS on an Orbitrap mass spectrometer. The resulting spectra were submitted for a database similarity analysis, and the matches were ranked by score. [file 13104_2019_4153_MOESM1_ESM.xls]

## Sheet: Sheet1
Accession	Description	Score	Coverage	# Proteins	# Unique Peptides	# Peptides	# PSMs	# AAs	MW [kDa]	calc. pI
P48709	Ribulose bisphosphate carboxylase large chain OS=Nicotiana debneyi GN=rbcL PE=3 SV=1 - [RBL_NICDE]	6756.58	63.73	1	0	34	227	477	52.8599	7.02002
Q32699	Ribulose bisphosphate carboxylase large chain (Fragment) OS=Nolana spathulata GN=rbcL PE=3 SV=1 - [RBL_NOLSP]	6395.23	62.39	1	0	32	215	468	51.8904	7.02002
P48698	Ribulose bisphosphate carboxylase large chain (Fragment) OS=Datura stramonium GN=rbcL PE=3 SV=1 - [RBL_DATST]	5967.83	61.75	1	0	32	205	468	51.9154	7.02002
Q8RU60	Ribulose bisphosphate carboxylase large chain OS=Atropa belladonna GN=rbcL PE=3 SV=1 - [RBL_ATRBE]	5713.92	61.22	1	0	32	197	477	52.8908	6.87354
Q3C1J4	Ribulose bisphosphate carboxylase large chain OS=Nicotiana sylvestris GN=rbcL PE=3 SV=1 - [RBL_NICSY]	5713.92	61.22	1	0	32	197	477	52.8648	6.87354
Q33C26	Ribulose bisphosphate carboxylase large chain OS=Nicotiana tomentosiformis GN=rbcL PE=1 SV=1 - [RBL_NICTO]	5632.95	59.54	1	0	31	193	477	52.8648	6.75635
P27065	Ribulose bisphosphate carboxylase large chain OS=Solanum lycopersicum GN=rbcL PE=1 SV=4 - [RBL_SOLLC]	5556.31	54.93	1	0	31	194	477	52.9209	7.02002
Q31859	Ribulose bisphosphate carboxylase large chain (Fragment) OS=Anthocercis viscosa GN=rbcL PE=3 SV=1 - [RBL_ANTVS]	5525.56	57.48	1	0	29	189	468	51.8333	6.87354
Q31951	Ribulose bisphosphate carboxylase large chain (Fragment) OS=Capsicum baccatum GN=rbcL PE=3 SV=1 - [RBL_CAPBA]	5521.2	51.71	1	0	26	186	468	51.9973	7.02002
Q33101	Ribulose bisphosphate carboxylase large chain (Fragment) OS=Solandra grandiflora GN=rbcL PE=3 SV=1 - [RBL_SOLGR]	5469.14	57.69	1	0	29	187	468	51.9073	6.87354
Q2MIH9	Ribulose bisphosphate carboxylase large chain OS=Solanum bulbocastanum GN=rbcL PE=3 SV=1 - [RBL_SOLBU]	5236.3	48.22	1	0	25	178	477	52.9409	7.02002
P11421	Ribulose bisphosphate carboxylase large chain OS=Nicotiana acuminata GN=rbcL PE=1 SV=1 - [RBL_NICAC]	4913.43	55.97	1	0	29	178	477	52.9078	6.87354
P11422	Ribulose bisphosphate carboxylase large chain OS=Nicotiana otophora GN=rbcL PE=3 SV=1 - [RBL_NICOT]	4770.09	53.88	1	0	28	172	477	52.8958	6.87354
P25079	Ribulose bisphosphate carboxylase large chain OS=Solanum tuberosum GN=rbcL PE=1 SV=2 - [RBL_SOLTU]	4302.26	44.44	1	0	23	165	477	52.9108	7.02002
Q32686	Ribulose bisphosphate carboxylase large chain (Fragment) OS=Nicandra physalodes GN=rbcL PE=3 SV=1 - [RBL_NICPH]	4240.64	50.53	1	0	29	165	469	52.0034	7.02002
P04992	Ribulose bisphosphate carboxylase large chain OS=Petunia hybrida GN=rbcL PE=1 SV=1 - [RBL_PETHY]	4223.89	50.73	1	0	27	160	477	52.9999	7.04932
A6MM44	Ribulose bisphosphate carboxylase large chain OS=Buxus microphylla GN=rbcL PE=3 SV=1 - [RBL_BUXMI]	4218.17	47.37	1	0	22	159	475	52.5595	6.68311
Q31827	Ribulose bisphosphate carboxylase large chain (Fragment) OS=Aesculus pavia GN=rbcL PE=3 SV=2 - [RBL_AESPA]	4126.64	48.5	1	0	23	152	466	51.619	6.63916
A0ZZ43	Ribulose bisphosphate carboxylase large chain OS=Gossypium barbadense GN=rbcL PE=3 SV=1 - [RBL_GOSBA]	4126.64	47.08	1	0	23	152	480	53.0986	6.43018
P14958	Ribulose bisphosphate carboxylase large chain OS=Gossypium hirsutum GN=rbcL PE=3 SV=2 - [RBL_GOSHI]	4126.64	47.58	1	0	23	152	475	52.6673	6.32861
P24674	Ribulose bisphosphate carboxylase large chain OS=Picea pungens GN=rbcL PE=3 SV=1 - [RBL_PICPU]	4124.74	43.79	1	0	20	155	475	52.5585	6.53662
P24680	Ribulose bisphosphate carboxylase large chain OS=Afrocarpus gracilior GN=rbcL PE=3 SV=1 - [RBL_AFRGR]	4092.88	43.79	1	0	20	154	475	52.6894	6.32861
P48696	Ribulose bisphosphate carboxylase large chain OS=Cryptomeria japonica GN=rbcL PE=3 SV=2 - [RBL_CRYJA]	4049.13	42.95	1	0	19	152	475	52.7305	6.75635
Q9MVE5	Ribulose bisphosphate carboxylase large chain OS=Taxodium distichum GN=rbcL PE=3 SV=1 - [RBL_TAXDI]	4049.13	42.95	1	0	19	152	475	52.7585	6.53662
Q31672	Ribulose bisphosphate carboxylase large chain (Fragment) OS=Antirhea lucida GN=rbcL PE=3 SV=1 - [RBL_ANTLU]	4040.49	41.15	1	0	21	152	469	52.1142	6.91748
A4GYR8	Ribulose bisphosphate carboxylase large chain OS=Populus trichocarpa GN=rbcL PE=3 SV=1 - [RBL_POPTR]	4037.63	49.68	1	0	24	151	475	52.5675	6.43018
Q31948	Ribulose bisphosphate carboxylase large chain (Fragment) OS=Cornus alternifolia GN=rbcL PE=3 SV=3 - [RBL_CORAT]	4033.21	44.66	1	0	21	148	468	51.8112	6.58057
Q49KZ0	Ribulose bisphosphate carboxylase large chain OS=Eucalyptus globulus subsp. globulus GN=rbcL PE=3 SV=1 - [RBL_EUCGG]	4033.21	44	1	0	21	148	475	52.6884	6.48096
P28392	Ribulose bisphosphate carboxylase large chain OS=Clarkia xantiana GN=rbcL PE=2 SV=1 - [RBL_CLAXA]	4010.2	49.68	1	0	24	150	475	52.7384	6.48096
P28399	Ribulose bisphosphate carboxylase large chain OS=Digitalis purpurea GN=rbcL PE=3 SV=2 - [RBL_DIGPU]	3991.13	42.77	1	0	21	125	477	52.8426	6.58057
O98890	Ribulose bisphosphate carboxylase large chain (Fragment) OS=Halesia carolina GN=rbcL PE=3 SV=1 - [RBL_HALCL]	3984.08	48.48	1	0	23	146	460	50.9939	6.91748
Q9XPR5	Ribulose bisphosphate carboxylase large chain (Fragment) OS=Idesia polycarpa GN=rbcL PE=3 SV=1 - [RBL_IDEPO]	3983.49	49.25	1	0	23	148	465	51.555	6.43018
P28440	Ribulose bisphosphate carboxylase large chain (Fragment) OS=Pinguicula caerulea GN=rbcL PE=3 SV=1 - [RBL_PINCA]	3983.49	49.14	1	0	23	148	466	51.596	6.32861
Q9GHP8	Ribulose bisphosphate carboxylase large chain (Fragment) OS=Poliothyrsis sinensis GN=rbcL PE=3 SV=1 - [RBL_POLSI]	3983.49	49.14	1	0	23	148	466	51.642	6.43018
P28436	Ribulose bisphosphate carboxylase large chain (Fragment) OS=Oxalis dillenii GN=rbcL PE=3 SV=2 - [RBL_OXADI]	3932.21	49.36	1	0	23	143	466	51.6509	6.32861
P28393	Ribulose bisphosphate carboxylase large chain (Fragment) OS=Cornus canadensis GN=rbcL PE=3 SV=3 - [RBL_CORCA]	3890.07	45.59	1	0	21	144	465	51.6101	6.68311
P30829	Ribulose bisphosphate carboxylase large chain OS=Magnolia macrophylla GN=rbcL PE=3 SV=1 - [RBL_MAGMA]	3890.07	44.63	1	0	21	144	475	52.5946	6.80029
Q14FE9	Ribulose bisphosphate carboxylase large chain OS=Populus alba GN=rbcL PE=3 SV=1 - [RBL_POPAL]	3890.07	44.63	1	0	21	144	475	52.7035	6.32861
O98668	Ribulose bisphosphate carboxylase large chain (Fragment) OS=Pandorea jasminoides GN=rbcL PE=3 SV=1 - [RBL_PANJS]	3882.98	47.44	1	0	23	146	468	51.7889	6.53662
P28424	Ribulose bisphosphate carboxylase large chain (Fragment) OS=Humiria balsamifera GN=rbcL PE=3 SV=1 - [RBL_HUMBA]	3873.83	47.74	1	0	22	145	465	51.5301	6.68311
B0Z4K9	Ribulose bisphosphate carboxylase large chain OS=Oenothera argillicola GN=rbcL PE=3 SV=1 - [RBL_OENAR]	3862.63	44.63	1	0	21	143	475	52.7635	6.58057
O62964	Ribulose bisphosphate carboxylase large chain OS=Vigna unguiculata GN=rbcL PE=3 SV=1 - [RBL_VIGUN]	3855.51	37.42	1	0	20	141	473	52.4684	6.68311
Q0G9V4	Ribulose bisphosphate carboxylase large chain OS=Daucus carota GN=rbcL PE=3 SV=1 - [RBL_DAUCA]	3846.32	43.79	1	0	20	142	475	52.5725	6.43018
Q33443	Ribulose bisphosphate carboxylase large chain (Fragment) OS=Eremothamnus marlothianus GN=rbcL PE=3 SV=1 - [RBL_EREMA]	3846.32	44.64	1	0	20	142	466	51.54	6.43018
A6H5I5	Ribulose bisphosphate carboxylase large chain OS=Cycas taitungensis GN=rbcL PE=3 SV=1 - [RBL_CYCTA]	3833.17	44	1	0	20	143	475	52.6894	6.53662
Q06GQ2	Ribulose bisphosphate carboxylase large chain OS=Piper cenocladum GN=rbcL PE=3 SV=1 - [RBL_PIPCE]	3824.27	38.32	1	0	20	139	475	52.6864	6.53662
Q33619	Ribulose bisphosphate carboxylase large chain (Fragment) OS=Monarda didyma GN=rbcL PE=3 SV=1 - [RBL_MONDI]	3809.01	41.86	1	0	21	148	473	52.3984	6.91748
P48706	Ribulose bisphosphate carboxylase large chain OS=Lactuca sativa GN=rbcL PE=3 SV=2 - [RBL_LACSA]	3795.03	43.82	1	0	20	137	477	52.8616	6.32861
Q07210	Ribulose bisphosphate carboxylase large chain (Fragment) OS=Coleonema pulchellum GN=rbcL PE=3 SV=1 - [RBL_COLPU]	3792.93	45.63	1	0	21	141	469	51.9623	7.04932
B1NWF8	Ribulose bisphosphate carboxylase large chain OS=Manihot esculenta GN=rbcL PE=3 SV=1 - [RBL_MANES]	3792.93	44.86	1	0	21	141	477	52.6485	6.63916
Q31669	Ribulose bisphosphate carboxylase large chain (Fragment) OS=Anthospermum herbaceum GN=rbcL PE=3 SV=1 - [RBL_ANTHE]	3787.89	46.79	1	0	22	141	468	51.836	6.39209
Q9XQJ6	Ribulose bisphosphate carboxylase large chain (Fragment) OS=Pachira aquatica GN=rbcL PE=3 SV=1 - [RBL_PACAQ]	3780.41	43.71	1	0	20	141	469	52.0403	6.68311
O62943	Ribulose bisphosphate carboxylase large chain OS=Sesbania sesban GN=rbcL PE=3 SV=1 - [RBL_SESSE]	3741.63	44.4	1	0	21	136	473	52.3584	6.53662
P26959	Ribulose bisphosphate carboxylase large chain OS=Cedrus deodara GN=rbcL PE=3 SV=1 - [RBL_CEDDE]	3739.74	40.42	1	0	18	139	475	52.6255	6.53662
Q31738	Ribulose bisphosphate carboxylase large chain (Fragment) OS=Brexia madagascariensis GN=rbcL PE=3 SV=1 - [RBL_BREMA]	3699.51	42	1	0	19	137	469	52.0231	6.68311
P28385	Ribulose bisphosphate carboxylase large chain (Fragment) OS=Bursera inaguensis GN=rbcL PE=3 SV=1 - [RBL_BURIN]	3698.89	41.94	1	0	21	140	465	51.4709	6.53662
P26960	Ribulose bisphosphate carboxylase large chain OS=Keteleeria davidiana GN=rbcL PE=3 SV=2 - [RBL_KETDA]	3695.98	39.58	1	0	17	137	475	52.6715	6.53662
P69570	Ribulose bisphosphate carboxylase large chain OS=Larix occidentalis GN=rbcL PE=3 SV=1 - [RBL_LAROX]	3695.98	39.58	1	0	17	137	475	52.6945	6.53662
P48717	Ribulose bisphosphate carboxylase large chain (Fragment) OS=Tropaeolum majus GN=rbcL PE=3 SV=2 - [RBL_TROMA]	3685.62	38.41	1	0	20	136	466	51.5029	6.53662
P26964	Ribulose bisphosphate carboxylase large chain OS=Tsuga heterophylla GN=rbcL PE=3 SV=1 - [RBL_TSUHE]	3681.45	38.11	1	0	19	143	475	52.7515	6.63916
P36485	Ribulose bisphosphate carboxylase large chain (Fragment) OS=Salvia divinorum GN=rbcL PE=3 SV=2 - [RBL_SALDI]	3681.21	42.09	1	0	20	137	468	51.9451	6.87354
Q32026	Ribulose bisphosphate carboxylase large chain (Fragment) OS=Cunninghamia lanceolata GN=rbcL PE=3 SV=2 - [RBL_CUNLA]	3674.28	38.48	1	0	19	143	460	51.1256	6.53662
P28418	Ribulose bisphosphate carboxylase large chain (Fragment) OS=Geum quellyon GN=rbcL PE=3 SV=1 - [RBL_GEUQU]	3658.59	42.7	1	0	19	133	459	50.9108	6.68311
P30827	Ribulose bisphosphate carboxylase large chain OS=Liriodendron tulipifera GN=rbcL PE=3 SV=1 - [RBL_LIRTU]	3654.82	38.03	1	0	20	134	476	52.7316	6.68311
P48718	Ribulose bisphosphate carboxylase large chain OS=Viscum album GN=rbcL PE=3 SV=1 - [RBL_VISAL]	3653.26	39.79	1	0	17	133	475	52.3565	6.91748
P28442	Ribulose bisphosphate carboxylase large chain (Fragment) OS=Platytheca verticillata GN=rbcL PE=3 SV=2 - [RBL_PLAVR]	3652.67	48.39	1	0	22	135	465	51.5881	6.48096
O99000	Ribulose bisphosphate carboxylase large chain (Fragment) OS=Adenium obesum GN=rbcL PE=3 SV=1 - [RBL_ADEOB]	3649.22	39.06	1	0	20	138	466	51.6171	6.58057
P27066	Ribulose bisphosphate carboxylase large chain OS=Glycine max GN=rbcL PE=1 SV=3 - [RBL_SOYBN]	3648.2	40.63	1	0	19	132	475	52.5765	6.43018
P28437	Ribulose bisphosphate carboxylase large chain (Fragment) OS=Parnassia fimbriata GN=rbcL PE=3 SV=2 - [RBL_PARFI]	3634.9	38.56	1	0	18	131	459	51.0037	6.68311
P28380	Ribulose bisphosphate carboxylase large chain (Fragment) OS=Apium graveolens GN=rbcL PE=3 SV=1 - [RBL_APIGR]	3632.18	36.6	1	1	19	132	459	50.733	6.63916
P28377	Ribulose bisphosphate carboxylase large chain (Fragment) OS=Actinidia chinensis GN=rbcL PE=3 SV=1 - [RBL_ACTCH]	3628.8	40.22	1	0	20	137	465	51.553	6.68311
P48694	Ribulose bisphosphate carboxylase large chain OS=Coffea arabica GN=rbcL PE=3 SV=2 - [RBL_COFAR]	3615.24	37.84	1	0	20	134	481	53.3198	6.58057
P28379	Ribulose bisphosphate carboxylase large chain (Fragment) OS=Aphelandra sinclairiana GN=rbcL PE=3 SV=1 - [RBL_APHSI]	3611.98	44.42	1	0	20	130	466	51.555	6.43018
P36489	Ribulose bisphosphate carboxylase large chain (Fragment) OS=Strychnos nux-vomica GN=rbcL PE=3 SV=1 - [RBL_STRNX]	3610.73	44.37	1	0	21	134	471	52.1793	6.58057
Q7GDW5	Ribulose bisphosphate carboxylase large chain OS=Fagopyrum esculentum subsp. ancestrale GN=rbcL PE=3 SV=1 - [RBL_FAGEA]	3609.81	44.84	1	0	21	134	475	52.6637	6.87354
O04435	Ribulose bisphosphate carboxylase large chain (Fragment) OS=Persicaria senticosum GN=rbcL PE=3 SV=1 - [RBL_PERSE]	3609.81	45.42	1	0	21	134	469	51.9333	6.94678
O99001	Ribulose bisphosphate carboxylase large chain (Fragment) OS=Beaumontia grandiflora GN=rbcL PE=3 SV=1 - [RBL_BEAGR]	3605.47	38.2	1	0	19	140	466	51.4918	7.04932
P48699	Ribulose bisphosphate carboxylase large chain (Fragment) OS=Dendrophthora clavata GN=rbcL PE=3 SV=1 - [RBL_DENCL]	3599.53	42.62	1	0	22	138	474	52.4175	6.94678
P28428	Ribulose bisphosphate carboxylase large chain (Fragment) OS=Justicia odora GN=rbcL PE=3 SV=1 - [RBL_JUSOD]	3568.23	43.56	1	0	19	128	466	51.684	6.22705
P28426	Ribulose bisphosphate carboxylase large chain (Fragment) OS=Ilex crenata GN=rbcL PE=3 SV=1 - [RBL_ILECR]	3563.91	38.28	1	0	20	129	465	51.518	6.53662
P28448	Ribulose bisphosphate carboxylase large chain (Fragment) OS=Roridula gorgonias GN=rbcL PE=3 SV=1 - [RBL_RORGO]	3555.78	43.14	1	0	21	136	459	50.9647	6.80029
Q33584	Ribulose bisphosphate carboxylase large chain OS=Lathraea clandestina GN=rbcL PE=3 SV=1 - [RBL_LATCL]	3549.43	38.36	1	0	19	122	477	52.8115	6.53662
P28449	Ribulose bisphosphate carboxylase large chain (Fragment) OS=Ruttya fruticosa GN=rbcL PE=3 SV=1 - [RBL_RUTFR]	3548.58	43.35	1	0	22	129	466	51.603	6.43018
P48693	Ribulose bisphosphate carboxylase large chain OS=Cichorium intybus GN=rbcL PE=3 SV=1 - [RBL_CICIN]	3531.9	41.09	1	0	19	126	477	52.8906	6.53662
Q07209	Ribulose bisphosphate carboxylase large chain (Fragment) OS=Ailanthus altissima GN=rbcL PE=3 SV=1 - [RBL_AILAL]	3529.84	43.23	1	0	20	130	465	51.6131	6.53662
P28433	Ribulose bisphosphate carboxylase large chain (Fragment) OS=Nelsonia canescens GN=rbcL PE=3 SV=1 - [RBL_NELCA]	3518.56	40.77	1	0	18	126	466	51.5929	6.53662
P36481	Ribulose bisphosphate carboxylase large chain (Fragment) OS=Berzelia lanuginosa GN=rbcL PE=3 SV=1 - [RBL_BERLA]	3506.12	39.7	1	0	20	134	466	51.6501	6.68311
P28444	Ribulose bisphosphate carboxylase large chain (Fragment) OS=Proboscidea lousianica GN=rbcL PE=3 SV=1 - [RBL_PROLU]	3506.12	39.7	1	0	20	134	466	51.6381	6.58057
P28415	Ribulose bisphosphate carboxylase large chain (Fragment) OS=Eucommia ulmoides GN=rbcL PE=3 SV=2 - [RBL_EUCUL]	3490.6	36.56	1	0	18	128	465	51.453	6.80029
P28421	Ribulose bisphosphate carboxylase large chain (Fragment) OS=Hedera helix GN=rbcL PE=3 SV=1 - [RBL_HEDHE]	3489.97	38.84	1	0	20	133	466	51.4619	6.7124
Q33406	Ribulose bisphosphate carboxylase large chain (Fragment) OS=Deppea grandiflora GN=rbcL PE=3 SV=1 - [RBL_DEPGR]	3471.51	31.85	1	0	19	131	471	52.2895	6.80029
P28394	Ribulose bisphosphate carboxylase large chain (Fragment) OS=Coriaria myrtifolia GN=rbcL PE=3 SV=1 - [RBL_CORMY]	3462.11	43.99	1	0	20	128	466	51.6661	6.43018
Q05984	Ribulose bisphosphate carboxylase large chain (Fragment) OS=Apocynum cannabinum GN=rbcL PE=3 SV=1 - [RBL_APOCA]	3457.82	42.86	1	0	19	128	441	48.6995	6.48096
P28391	Ribulose bisphosphate carboxylase large chain (Fragment) OS=Ceratopetalum gummiferum GN=rbcL PE=3 SV=2 - [RBL_CERGU]	3440.93	34.2	1	0	17	126	459	50.9217	6.68311
P28457	Ribulose bisphosphate carboxylase large chain (Fragment) OS=Thespesia populnea GN=rbcL PE=3 SV=1 - [RBL_THEPO]	3436.43	39.48	1	0	18	126	466	51.698	6.37939
P31183	Ribulose bisphosphate carboxylase large chain (Fragment) OS=Corynocarpus laevigatus GN=rbcL PE=3 SV=2 - [RBL_CORLA]	3433.94	47.06	1	0	22	139	459	50.4214	6.80029
Q05994	Ribulose bisphosphate carboxylase large chain (Fragment) OS=Villarsia calthifolia GN=rbcL PE=3 SV=1 - [RBL_VILCA]	3417.03	45.82	1	0	20	128	443	49.1207	6.43018
P48688	Ribulose bisphosphate carboxylase large chain OS=Carica papaya GN=rbcL PE=3 SV=2 - [RBL_CARPA]	3408.98	39.37	1	0	20	131	475	52.4566	6.63916
P28458	Ribulose bisphosphate carboxylase large chain (Fragment) OS=Trochodendron aralioides GN=rbcL PE=3 SV=1 - [RBL_TROAR]	3408.98	40.22	1	0	20	131	465	51.6591	6.32861
P48683	Ribulose bisphosphate carboxylase large chain OS=Ananas comosus GN=rbcL PE=3 SV=1 - [RBL_ANACO]	3407.98	41.34	1	0	19	125	479	53.1578	6.80029
Q9BA49	Ribulose bisphosphate carboxylase large chain OS=Hyophorbe lagenicaulis GN=rbcL PE=3 SV=1 - [RBL_HYOLA]	3407.98	41.51	1	0	19	125	477	52.9285	6.58057
Q01873	Ribulose bisphosphate carboxylase large chain OS=Liquidambar styraciflua GN=rbcL PE=3 SV=1 - [RBL_LIQST]	3407.98	41.68	1	0	19	125	475	52.6255	6.48096
P69572	Ribulose bisphosphate carboxylase large chain (Fragment) OS=Lupinus atlanticus GN=rbcL PE=3 SV=1 - [RBL_LUPAA]	3407.98	43.52	1	0	19	125	455	50.2564	6.68311
P69574	Ribulose bisphosphate carboxylase large chain (Fragment) OS=Lupinus albescens GN=rbcL PE=3 SV=1 - [RBL_LUPAE]	3407.98	43.52	1	0	19	125	455	50.2554	6.80029
P92397	Ribulose bisphosphate carboxylase large chain (Fragment) OS=Lupinus albus GN=rbcL PE=3 SV=1 - [RBL_LUPAL]	3407.98	43.52	1	0	19	125	455	50.2834	6.68311
P92401	Ribulose bisphosphate carboxylase large chain (Fragment) OS=Lupinus microcarpus var. densiflorus GN=rbcL PE=3 SV=1 - [RBL_LUPDE]	3407.98	43.52	1	0	19	125	455	50.2334	6.80029
P92406	Ribulose bisphosphate carboxylase large chain (Fragment) OS=Lupinus microcarpus GN=rbcL PE=3 SV=1 - [RBL_LUPMI]	3407.98	43.52	1	0	19	125	455	50.2334	6.80029
P28430	Ribulose bisphosphate carboxylase large chain (Fragment) OS=Manilkara zapota GN=rbcL PE=3 SV=2 - [RBL_MANZA]	3407.98	42.58	1	0	19	125	465	51.55	6.48096
Q3BAN4	Ribulose bisphosphate carboxylase large chain OS=Phalaenopsis aphrodite subsp. formosana GN=rbcL PE=3 SV=2 - [RBL_PHAAO]	3407.98	41.25	1	0	19	125	480	53.2287	6.39209
A4GG89	Ribulose bisphosphate carboxylase large chain OS=Phaseolus vulgaris GN=rbcL PE=3 SV=1 - [RBL_PHAVU]	3407.98	41.6	1	0	19	125	476	52.7676	6.39209
P48715	Ribulose bisphosphate carboxylase large chain (Fragment) OS=Sinapis alba GN=rbcL PE=3 SV=1 - [RBL_SINAL]	3407.98	41.86	1	0	19	125	473	52.4054	6.68311
P48719	Ribulose bisphosphate carboxylase large chain OS=Welwitschia mirabilis GN=rbcL PE=3 SV=2 - [RBL_WELMI]	3405.43	37.47	1	0	18	131	475	52.6914	6.43018
P36480	Ribulose bisphosphate carboxylase large chain (Fragment) OS=Asclepias exaltata GN=rbcL PE=3 SV=2 - [RBL_ASCEX]	3404.2	39.91	1	0	18	123	441	48.7875	6.53662
P28389	Ribulose bisphosphate carboxylase large chain (Fragment) OS=Casuarina equisetifolia GN=rbcL PE=3 SV=1 - [RBL_CASEQ]	3397.18	32.9	1	0	16	124	465	51.543	6.58057
P48684	Ribulose bisphosphate carboxylase large chain OS=Avena sativa GN=rbcL PE=3 SV=1 - [RBL_AVESA]	3390.12	44.23	1	0	20	120	477	52.9013	6.29053
P28441	Ribulose bisphosphate carboxylase large chain OS=Platanus occidentalis GN=rbcL PE=3 SV=2 - [RBL_PLAOC]	3380.53	41.68	1	0	19	124	475	52.6525	6.48096
P28376	Ribulose bisphosphate carboxylase large chain (Fragment) OS=Acer saccharum GN=rbcL PE=3 SV=1 - [RBL_ACESA]	3379.8	44.95	1	0	21	136	465	51.546	6.63916
A8Y9H8	Ribulose bisphosphate carboxylase large chain OS=Lolium perenne GN=rbcL PE=3 SV=1 - [RBL_LOLPR]	3373.82	43.4	1	0	19	119	477	52.7883	6.48096
P28402	Ribulose bisphosphate carboxylase large chain (Fragment) OS=Drimys winteri GN=rbcL PE=3 SV=2 - [RBL_DRIWI]	3369.01	38.2	1	0	19	130	466	51.7261	6.68311
Q06024	Ribulose bisphosphate carboxylase large chain OS=Corylus cornuta GN=rbcL PE=3 SV=1 - [RBL_CORCO]	3364.23	40.84	1	0	18	123	475	52.5215	6.68311
Q06025	Ribulose bisphosphate carboxylase large chain OS=Ostrya virginiana GN=rbcL PE=3 SV=1 - [RBL_OSTVI]	3364.23	40.84	1	0	18	123	475	52.4424	6.62451
Q01874	Ribulose bisphosphate carboxylase large chain OS=Quercus rubra GN=rbcL PE=3 SV=1 - [RBL_QUERU]	3364.23	40.84	1	0	18	123	475	52.5675	6.72705
P36486	Ribulose bisphosphate carboxylase large chain (Fragment) OS=Saururus cernuus GN=rbcL PE=3 SV=1 - [RBL_SAUCE]	3364.23	41.63	1	0	18	123	466	51.663	6.43018
O63094	Ribulose bisphosphate carboxylase large chain OS=Cajanus cajan GN=rbcL PE=3 SV=1 - [RBL_CAJCA]	3357.66	38.69	1	0	20	126	473	52.3585	6.91748
Q9GGX6	Ribulose bisphosphate carboxylase large chain (Fragment) OS=Cedrus atlantica GN=rbcL PE=3 SV=1 - [RBL_CEDAT]	3355.76	35.33	1	0	17	129	467	51.7511	6.43018
P48704	Ribulose bisphosphate carboxylase large chain (Fragment) OS=Ginkgo biloba GN=rbcL PE=3 SV=1 - [RBL_GINBI]	3346.04	43.02	1	0	18	138	444	49.2618	6.75635
A4QJC3	Ribulose bisphosphate carboxylase large chain OS=Aethionema cordifolium GN=rbcL PE=3 SV=1 - [RBL_AETCO]	3343.23	40.37	1	0	18	121	483	53.3149	6.48096
A4QJK7	Ribulose bisphosphate carboxylase large chain OS=Aethionema grandiflorum GN=rbcL PE=3 SV=1 - [RBL_AETGR]	3343.23	40.12	1	0	18	121	486	53.658	6.39209
A4QK26	Ribulose bisphosphate carboxylase large chain OS=Arabis hirsuta GN=rbcL PE=3 SV=1 - [RBL_ARAHI]	3343.23	40.71	1	0	18	121	479	52.9326	6.39209
A4QKT9	Ribulose bisphosphate carboxylase large chain OS=Crucihimalaya wallichii GN=rbcL PE=3 SV=1 - [RBL_CRUWA]	3343.23	40.71	1	0	18	121	479	52.9606	6.39209
A4QLB4	Ribulose bisphosphate carboxylase large chain OS=Lepidium virginicum GN=rbcL PE=3 SV=1 - [RBL_LEPVR]	3343.23	40.79	1	0	18	121	478	52.8266	6.53662
A4QLK2	Ribulose bisphosphate carboxylase large chain OS=Lobularia maritima GN=rbcL PE=3 SV=1 - [RBL_LOBMA]	3343.23	40.71	1	0	18	121	479	52.9606	6.39209
A4QLU1	Ribulose bisphosphate carboxylase large chain OS=Nasturtium officinale GN=rbcL PE=3 SV=1 - [RBL_NASOF]	3343.23	40.71	1	0	18	121	479	52.9626	6.37939
Q1ACK0	Ribulose bisphosphate carboxylase large chain OS=Chara vulgaris GN=rbcL PE=3 SV=1 - [RBL_CHAVU]	3333.39	38.53	1	0	19	128	475	52.6666	6.53662
Q05798	Ribulose bisphosphate carboxylase large chain OS=Ceratophyllum demersum GN=rbcL PE=3 SV=2 - [RBL_CERDE]	3328.42	32.21	1	0	19	127	475	52.6494	6.43018
P25838	Ribulose bisphosphate carboxylase large chain OS=Stegnosperma halimifolium GN=rbcL PE=3 SV=1 - [RBL_STEHA]	3319.88	42.53	1	0	20	125	482	53.2909	6.80029
O98671	Ribulose bisphosphate carboxylase large chain (Fragment) OS=Tecoma stans GN=rbcL PE=3 SV=1 - [RBL_TECST]	3317.59	47.01	1	0	22	136	468	51.8042	6.68311
P48697	Ribulose bisphosphate carboxylase large chain (Fragment) OS=Cucurbita pepo GN=rbcL PE=3 SV=1 - [RBL_CUCPE]	3315.57	36.48	1	0	18	127	466	51.555	6.53662
P30732	Ribulose bisphosphate carboxylase large chain OS=Magnolia acuminata GN=rbcL PE=3 SV=1 - [RBL_MAGAC]	3315.57	35.79	1	0	18	127	475	52.5926	6.80029
P28260	Ribulose bisphosphate carboxylase large chain OS=Ipomoea purpurea GN=rbcL PE=3 SV=1 - [RBL_IPOPU]	3315.01	38.54	1	0	17	121	480	53.3539	6.87354
P28259	Ribulose bisphosphate carboxylase large chain (Fragment) OS=Drymophloeus subdistichus GN=rbcL PE=3 SV=1 - [RBL_DRYSU]	3314.56	38.43	1	0	17	121	471	52.2541	6.80029
P28431	Ribulose bisphosphate carboxylase large chain (Fragment) OS=Morus alba GN=rbcL PE=3 SV=1 - [RBL_MORAL]	3314.56	39.43	1	0	17	121	459	50.9146	6.68311
P28262	Ribulose bisphosphate carboxylase large chain (Fragment) OS=Phoenix reclinata GN=rbcL PE=3 SV=1 - [RBL_PHORE]	3314.56	38.76	1	0	17	121	467	51.7379	6.91748
P28452	Ribulose bisphosphate carboxylase large chain (Fragment) OS=Micranthes integrifolia GN=rbcL PE=3 SV=1 - [RBL_MICIN]	3312.49	38.78	1	0	19	120	459	51.0008	6.68311
P24671	Ribulose bisphosphate carboxylase large chain OS=Abies magnifica GN=rbcL PE=3 SV=1 - [RBL_ABIMA]	3312.01	33.89	1	0	16	127	475	52.6905	6.53662
P28390	Ribulose bisphosphate carboxylase large chain (Fragment) OS=Cephalotus follicularis GN=rbcL PE=3 SV=2 - [RBL_CEPFO]	3300.65	36.6	1	0	18	120	459	51.0727	7.02002
Q9MTE7	Ribulose bisphosphate carboxylase large chain (Fragment) OS=Averrhoa carambola GN=rbcL PE=3 SV=1 - [RBL_AVECA]	3296.19	37.34	1	0	18	119	466	51.7938	6.68311
Q06GY9	Ribulose bisphosphate carboxylase large chain OS=Drimys granadensis GN=rbcL PE=3 SV=1 - [RBL_DRIGR]	3288.13	35.56	1	0	18	126	478	53.0127	6.68311
P28456	Ribulose bisphosphate carboxylase large chain (Fragment) OS=Tasmannia insipida GN=rbcL PE=3 SV=2 - [RBL_TASIN]	3288.13	36.4	1	0	18	126	467	51.8441	6.48096
P28416	Ribulose bisphosphate carboxylase large chain (Fragment) OS=Garrya elliptica GN=rbcL PE=3 SV=1 - [RBL_GAREL]	3287.11	39.43	1	0	17	120	459	50.8847	6.80029
Q8SN66	Ribulose bisphosphate carboxylase large chain OS=Chaetosphaeridium globosum GN=rbcL PE=3 SV=2 - [RBL_CHAGL]	3281.66	34.11	1	0	20	125	475	52.6424	6.43018
P28420	Ribulose bisphosphate carboxylase large chain (Fragment) OS=Uncarina grandidieri GN=rbcL PE=3 SV=1 - [RBL_UNCGR]	3281.18	37.12	1	0	18	124	466	51.6261	6.68311
Q06021	Ribulose bisphosphate carboxylase large chain OS=Alnus incana GN=rbcL PE=3 SV=1 - [RBL_ALNIN]	3270.81	37.26	1	0	16	119	475	52.5535	6.62451
P28384	Ribulose bisphosphate carboxylase large chain (Fragment) OS=Betula nigra GN=rbcL PE=3 SV=1 - [RBL_BETNI]	3270.81	37.98	1	0	16	119	466	51.666	6.58057
Q06022	Ribulose bisphosphate carboxylase large chain OS=Betula papyrifera GN=rbcL PE=3 SV=1 - [RBL_BETPA]	3270.81	37.26	1	0	16	119	475	52.5675	6.62451
Q06RC1	Ribulose bisphosphate carboxylase large chain OS=Jasminum nudiflorum GN=rbcL PE=3 SV=1 - [RBL_JASNU]	3268.7	45.09	1	0	21	134	479	53.0749	6.69775
P28427	Ribulose bisphosphate carboxylase large chain (Fragment) OS=Jasminum simplicifolium subsp. suavissimum GN=rbcL PE=3 SV=1 - [RBL_JASSS]	3267.3	43.9	1	0	23	137	467	51.7813	7.07861
P93998	Ribulose bisphosphate carboxylase large chain (Fragment) OS=Vachellia farnesiana GN=rbcL PE=3 SV=1 - [RBL_VACFA]	3264.23	36.48	1	0	18	122	455	50.3463	6.68311
P93880	Ribulose bisphosphate carboxylase large chain (Fragment) OS=Senna didymobotrya GN=rbcL PE=3 SV=1 - [RBL_SENDI]	3264.23	36.48	1	0	18	122	455	50.3904	6.68311
P27064	Ribulose bisphosphate carboxylase large chain OS=Cucumis sativus GN=rbcL PE=1 SV=5 - [RBL_CUCSA]	3264.23	34.95	1	0	18	122	475	52.6084	6.43018
O19872	Ribulose bisphosphate carboxylase large chain (Fragment) OS=Bixa orellana GN=rbcL PE=3 SV=2 - [RBL_BIXOR]	3259.96	32.19	1	0	16	115	466	51.747	6.48096
Q31750	Ribulose bisphosphate carboxylase large chain (Fragment) OS=Calycophyllum candidissimum GN=rbcL PE=3 SV=1 - [RBL_CALCA]	3255.51	35.39	1	0	19	115	469	51.8975	6.22705
P48686	Ribulose bisphosphate carboxylase large chain OS=Brassica oleracea GN=rbcL PE=3 SV=1 - [RBL_BRAOL]	3249.81	37.16	1	0	16	117	479	52.9225	6.29053
P36482	Ribulose bisphosphate carboxylase large chain (Fragment) OS=Buddleja davidii GN=rbcL PE=3 SV=1 - [RBL_BUDDA]	3247.34	46.73	1	0	21	121	443	48.9048	6.68311
Q31983	Ribulose bisphosphate carboxylase large chain (Fragment) OS=Cornus florida GN=rbcL PE=3 SV=2 - [RBL_CORFO]	3246.52	34.62	1	0	17	117	465	51.5931	6.58057
P28439	Ribulose bisphosphate carboxylase large chain OS=Pelargonium hortorum GN=rbcL-A PE=3 SV=2 - [RBL_PELHO]	3236.71	44.63	1	0	21	132	475	52.7886	6.80029
Q33383	Ribulose bisphosphate carboxylase large chain (Fragment) OS=Catesbaea spinosa GN=rbcL PE=3 SV=1 - [RBL_CATSP]	3231.29	33.12	1	0	19	124	468	51.8963	6.80029
P28451	Ribulose bisphosphate carboxylase large chain (Fragment) OS=Sarracenia flava GN=rbcL PE=3 SV=1 - [RBL_SARFL]	3226.45	40.43	1	0	18	121	465	51.5991	6.58057
P56648	Ribulose bisphosphate carboxylase large chain OS=Vitis vinifera GN=rbcL PE=3 SV=2 - [RBL_VITVI]	3224.74	41.47	1	0	19	118	475	52.4855	6.80029
O20241	Ribulose bisphosphate carboxylase large chain OS=Nandina domestica GN=rbcL PE=3 SV=3 - [RBL_NANDO]	3220.48	34.11	1	0	17	120	475	52.6435	6.68311
Q7YJW4	Ribulose bisphosphate carboxylase large chain OS=Calycanthus floridus var. glaucus GN=rbcL PE=3 SV=1 - [RBL_CALFG]	3219.87	33.05	1	0	18	114	475	52.5715	6.68311
Q31795	Ribulose bisphosphate carboxylase large chain OS=Anthoceros formosae GN=rbcL PE=2 SV=2 - [RBL_ANTFO]	3215.69	30.53	1	0	18	122	475	52.7835	6.53662
Q31715	Ribulose bisphosphate carboxylase large chain (Fragment) OS=Bertiera breviflora GN=rbcL PE=3 SV=1 - [RBL_BERBR]	3203.84	32.98	1	0	19	123	470	51.9522	6.48096
Q68RZ8	Ribulose bisphosphate carboxylase large chain OS=Panax ginseng GN=rbcL PE=3 SV=1 - [RBL_PANGI]	3203.8	29.5	1	0	17	121	478	52.8837	6.43018
P48695	Ribulose bisphosphate carboxylase large chain OS=Coleochaete orbicularis GN=rbcL PE=3 SV=1 - [RBL_COLOB]	3188.25	30.53	1	0	18	121	475	52.7775	6.43018
Q33369	Ribulose bisphosphate carboxylase large chain (Fragment) OS=Cornus kousa GN=rbcL PE=3 SV=1 - [RBL_CORKO]	3184.17	45.71	1	0	21	113	466	51.8756	6.48096
Q05992	Ribulose bisphosphate carboxylase large chain (Fragment) OS=Polemonium reptans GN=rbcL PE=3 SV=1 - [RBL_POLRE]	3179.59	48.98	1	0	21	119	441	48.7777	6.48096
Q09MH0	Ribulose bisphosphate carboxylase large chain OS=Citrus sinensis GN=rbcL PE=3 SV=1 - [RBL_CITSI]	3150.42	30.95	1	0	18	120	475	52.4855	6.75635
Q32397	Ribulose bisphosphate carboxylase large chain (Fragment) OS=Hydnophytum formicarum GN=rbcL PE=3 SV=1 - [RBL_HYDFO]	3149.9	31.79	1	0	18	133	453	50.3005	7.78174
P28455	Ribulose bisphosphate carboxylase large chain (Fragment) OS=Sedum rubrotinctum GN=rbcL PE=3 SV=1 - [RBL_SEDRU]	3143.3	43.33	1	0	19	128	450	49.7731	6.68311
P28382	Ribulose bisphosphate carboxylase large chain (Fragment) OS=Barleria prionitis GN=rbcL PE=3 SV=2 - [RBL_BARPR]	3134.63	34.98	1	0	17	116	466	51.6069	6.48096
Q05989	Ribulose bisphosphate carboxylase large chain (Fragment) OS=Exacum affine GN=rbcL PE=3 SV=1 - [RBL_EXAAF]	3126.5	43.27	1	0	21	122	446	49.0909	6.75635
Q31730	Ribulose bisphosphate carboxylase large chain (Fragment) OS=Bauera rubioides GN=rbcL PE=3 SV=2 - [RBL_BAURU]	3111.12	29.46	1	0	17	119	465	51.5091	6.68311
P24678	Ribulose bisphosphate carboxylase large chain OS=Pinus pinea GN=rbcL PE=3 SV=1 - [RBL_PINPI]	3107.98	43.16	1	0	19	128	475	52.7085	6.63916
P48690	Ribulose bisphosphate carboxylase large chain OS=Castanea sativa GN=rbcL PE=3 SV=1 - [RBL_CASSA]	3105.64	32.42	1	0	16	112	475	52.6626	6.80029
Q05579	Ribulose bisphosphate carboxylase large chain (Fragment) OS=Coriandrum sativum GN=rbcL PE=3 SV=1 - [RBL_CORSA]	3104.93	35.37	1	0	17	113	441	48.7952	6.48096
Q33245	Ribulose bisphosphate carboxylase large chain (Fragment) OS=Ulmus alata GN=rbcL PE=3 SV=1 - [RBL_ULMAL]	3104.93	38.49	1	0	19	119	465	51.557	6.58057
Q32701	Ribulose bisphosphate carboxylase large chain OS=Notothixos subaureus GN=rbcL PE=3 SV=1 - [RBL_NOTSU]	3103.12	31.58	1	0	15	110	475	52.4294	6.68311
Q31886	Ribulose bisphosphate carboxylase large chain OS=Bouvardia ternifolia GN=rbcL PE=3 SV=2 - [RBL_BOUTR]	3099.22	35.58	1	0	18	114	475	52.6705	6.68311
O19989	Ribulose bisphosphate carboxylase large chain (Fragment) OS=Bulnesia arborea GN=rbcL PE=3 SV=1 - [RBL_BULAR]	3094.55	36.48	1	0	19	115	466	51.566	6.63916
A6BM42	Ribulose bisphosphate carboxylase large chain OS=Gnetum parvifolium GN=rbcL PE=3 SV=1 - [RBL_GNEPA]	3086.35	40.42	1	0	18	127	475	52.4695	6.63916
P26963	Ribulose bisphosphate carboxylase large chain OS=Pinus krempfii GN=rbcL PE=3 SV=1 - [RBL_PINKR]	3086.35	40.42	1	0	18	127	475	52.6085	6.65381
Q05987	Ribulose bisphosphate carboxylase large chain (Fragment) OS=Cercidiphyllum japonicum GN=rbcL PE=3 SV=1 - [RBL_CERJA]	3076.86	35.41	1	0	18	110	466	51.7781	6.58057
Q33600	Ribulose bisphosphate carboxylase large chain (Fragment) OS=Lavandula lanata GN=rbcL PE=3 SV=1 - [RBL_LAVLA]	3069.4	28.33	1	0	17	114	473	52.3703	6.63916
P25826	Ribulose bisphosphate carboxylase large chain OS=Alluaudia procera GN=rbcL PE=3 SV=1 - [RBL_ALLPR]	3061.26	34.38	1	0	18	114	480	53.0518	6.68311
Q05990	Ribulose bisphosphate carboxylase large chain (Fragment) OS=Fouquieria splendens GN=rbcL PE=3 SV=1 - [RBL_FOUSP]	3061.26	37.41	1	0	18	114	441	48.8417	6.53662
Q32283	Ribulose bisphosphate carboxylase large chain (Fragment) OS=Galium elongatum GN=rbcL PE=3 SV=1 - [RBL_GALEL]	3059.02	39.74	1	0	20	125	453	50.2154	7.04932
P93869	Ribulose bisphosphate carboxylase large chain (Fragment) OS=Tamarindus indica GN=rbcL PE=3 SV=1 - [RBL_TAMIN]	3055.97	30.99	1	0	15	110	455	50.4975	6.58057
O98664	Ribulose bisphosphate carboxylase large chain (Fragment) OS=Kigelia africana GN=rbcL PE=3 SV=1 - [RBL_KIGAF]	3033.63	40	1	0	18	125	470	52.0363	6.80029
O20304	Ribulose bisphosphate carboxylase large chain (Fragment) OS=Cassia fistula GN=rbcL PE=3 SV=1 - [RBL_CASFS]	3024.07	36.77	1	0	18	115	465	51.6061	6.58057
O20346	Ribulose bisphosphate carboxylase large chain (Fragment) OS=Clitoria ternatea GN=rbcL PE=3 SV=1 - [RBL_CLITE]	3024.07	36.77	1	0	18	115	465	51.46	6.68311
P28419	Ribulose bisphosphate carboxylase large chain (Fragment) OS=Hamamelis mollis GN=rbcL PE=3 SV=1 - [RBL_HAMMO]	3024.07	36.77	1	0	18	115	465	51.5419	6.48096
P69573	Ribulose bisphosphate carboxylase large chain (Fragment) OS=Lupinus albifrons GN=rbcL PE=3 SV=1 - [RBL_LUPAB]	3024.07	37.58	1	0	18	115	455	50.2694	6.91748
P69575	Ribulose bisphosphate carboxylase large chain (Fragment) OS=Lupinus angustifolius GN=rbcL PE=3 SV=1 - [RBL_LUPAN]	3024.07	37.58	1	0	18	115	455	50.2714	6.91748
P69576	Ribulose bisphosphate carboxylase large chain (Fragment) OS=Lupinus arboreus GN=rbcL PE=3 SV=1 - [RBL_LUPAR]	3024.07	37.58	1	0	18	115	455	50.2854	6.91748
P69579	Ribulose bisphosphate carboxylase large chain (Fragment) OS=Lupinus cosentinii GN=rbcL PE=3 SV=1 - [RBL_LUPCO]	3024.07	37.58	1	0	18	115	455	50.2704	6.68311
P92407	Ribulose bisphosphate carboxylase large chain (Fragment) OS=Lupinus nanus GN=rbcL PE=3 SV=1 - [RBL_LUPNA]	3024.07	37.58	1	0	18	115	455	50.3114	6.91748
P25832	Ribulose bisphosphate carboxylase large chain OS=Mollugo verticillata GN=rbcL PE=3 SV=1 - [RBL_MOLVE]	3017.51	33.54	1	0	17	112	480	52.9588	6.68311
Q37192	Ribulose bisphosphate carboxylase large chain OS=Bartlettina sordida GN=rbcL PE=3 SV=1 - [RBL_BARSO]	3017.31	36.49	1	0	16	104	485	53.8149	6.43018
P48711	Ribulose bisphosphate carboxylase large chain OS=Picea abies GN=rbcL PE=2 SV=2 - [RBL_PICAB]	3014.55	39.58	1	0	17	124	475	52.5725	6.53662
P26961	Ribulose bisphosphate carboxylase large chain OS=Picea sitchensis GN=rbcL PE=3 SV=1 - [RBL_PICSI]	3014.55	39.58	1	0	17	124	475	52.6464	6.53662
P24679	Ribulose bisphosphate carboxylase large chain OS=Pinus radiata GN=rbcL PE=3 SV=1 - [RBL_PINRA]	3014.55	39.58	1	0	17	124	475	52.7286	6.63916
P41621	Ribulose bisphosphate carboxylase large chain OS=Pinus thunbergii GN=rbcL PE=3 SV=1 - [RBL_PINTH]	3014.55	39.58	1	0	17	124	475	52.7225	6.63916
P24681	Ribulose bisphosphate carboxylase large chain OS=Pseudolarix amabilis GN=rbcL PE=3 SV=1 - [RBL_PSEAD]	3014.55	39.58	1	0	17	124	475	52.7345	6.53662
Q06023	Ribulose bisphosphate carboxylase large chain OS=Carpinus caroliniana GN=rbcL PE=3 SV=1 - [RBL_CARCO]	3012.22	28.84	1	0	14	108	475	52.5054	6.72705
Q09X09	Ribulose bisphosphate carboxylase large chain OS=Morus indica GN=rbcL PE=3 SV=1 - [RBL_MORIN]	3011.51	34.11	1	0	17	115	475	52.6345	6.43018
Q32625	Ribulose bisphosphate carboxylase large chain (Fragment) OS=Morus rubra GN=rbcL PE=3 SV=1 - [RBL_MORRU]	3011.51	34.84	1	0	17	115	465	51.574	6.43018
Q31655	Ribulose bisphosphate carboxylase large chain (Fragment) OS=Ajuga chamaepitys GN=rbcL PE=3 SV=1 - [RBL_AJUCH]	2996.62	36.15	1	0	18	114	473	52.4215	6.68311
P04717	Ribulose bisphosphate carboxylase large chain OS=Pisum sativum GN=rbcL PE=1 SV=3 - [RBL_PEA]	2996.62	36	1	0	18	114	475	52.7297	7.02002
O78258	Ribulose bisphosphate carboxylase large chain (Fragment) OS=Abies firma GN=rbcL PE=3 SV=1 - [RBL_ABIFI]	2992.93	39.5	1	0	16	123	443	48.8586	7.02002
O78259	Ribulose bisphosphate carboxylase large chain (Fragment) OS=Abies homolepis GN=rbcL PE=3 SV=1 - [RBL_ABIHO]	2992.93	39.5	1	0	16	123	443	48.9046	7.02002
O78262	Ribulose bisphosphate carboxylase large chain (Fragment) OS=Abies sachalinensis GN=rbcL PE=3 SV=1 - [RBL_ABISA]	2992.93	39.5	1	0	16	123	443	48.8746	7.02002
P56647	Ribulose bisphosphate carboxylase large chain OS=Setaria italica GN=rbcL PE=3 SV=1 - [RBL_SETIT]	2989.91	37.82	1	0	18	109	476	52.6483	6.87354
P28413	Ribulose bisphosphate carboxylase large chain (Fragment) OS=Eriodictyon californicum GN=rbcL PE=3 SV=1 - [RBL_ERICA]	2987.48	33.83	1	1	19	114	467	51.9362	6.53662
P48708	Ribulose bisphosphate carboxylase large chain (Fragment) OS=Moringa oleifera GN=rbcL PE=3 SV=1 - [RBL_MOROL]	2980.32	35.84	1	0	17	113	466	51.5521	6.80029
Q33438	Ribulose bisphosphate carboxylase large chain (Fragment) OS=Erythrina crista-galli GN=rbcL PE=3 SV=1 - [RBL_ERYCG]	2977.82	35.82	1	0	16	111	455	50.3845	6.68311
P28438	Ribulose bisphosphate carboxylase large chain (Fragment) OS=Passiflora quadrangularis GN=rbcL PE=3 SV=1 - [RBL_PASQU]	2975.96	26.45	1	0	14	111	465	51.4238	6.59521
Q37282	Ribulose bisphosphate carboxylase large chain (Fragment) OS=Tabebuia heterophylla GN=rbcL PE=3 SV=1 - [RBL_TABHE]	2961.59	38.38	1	0	18	122	469	52.0252	6.48096
A4QKB3	Ribulose bisphosphate carboxylase large chain OS=Barbarea verna GN=rbcL PE=3 SV=1 - [RBL_BARVE]	2959.32	35.07	1	0	17	111	479	52.9757	6.58057
A4QKK0	Ribulose bisphosphate carboxylase large chain OS=Capsella bursa-pastoris GN=rbcL PE=3 SV=1 - [RBL_CAPBU]	2959.32	35.07	1	0	17	111	479	52.9766	6.39209
A4QL27	Ribulose bisphosphate carboxylase large chain OS=Draba nemorosa GN=rbcL PE=3 SV=1 - [RBL_DRANE]	2959.32	35.07	1	0	17	111	479	52.9186	6.48096
A4QJU1	Ribulose bisphosphate carboxylase large chain OS=Olimarabidopsis pumila GN=rbcL PE=3 SV=1 - [RBL_OLIPU]	2959.32	35.07	1	0	17	111	479	52.9356	6.29053
Q32041	Ribulose bisphosphate carboxylase large chain (Fragment) OS=Cornus oblonga GN=rbcL PE=3 SV=2 - [RBL_COROL]	2959.29	49.46	1	0	23	122	465	51.6051	6.58057
P36483	Ribulose bisphosphate carboxylase large chain (Fragment) OS=Callicarpa dichotoma GN=rbcL PE=3 SV=1 - [RBL_CALDI]	2955.77	37.98	1	0	19	117	445	49.1507	6.63916
P28395	Ribulose bisphosphate carboxylase large chain (Fragment) OS=Crassula marnierana GN=rbcL PE=3 SV=1 - [RBL_CRAMA]	2952.77	40	1	0	17	121	450	49.7871	6.68311
Q05991	Ribulose bisphosphate carboxylase large chain (Fragment) OS=Ligustrum vulgare GN=rbcL PE=3 SV=1 - [RBL_LIGVU]	2945.52	41.61	1	0	20	111	447	49.3927	6.37939
P30830	Ribulose bisphosphate carboxylase large chain OS=Persea americana GN=rbcL PE=3 SV=1 - [RBL_PERAE]	2935.94	37.32	1	0	19	115	477	52.9887	6.87354
P28408	Ribulose bisphosphate carboxylase large chain (Fragment) OS=Drosophyllum lusitanicum GN=rbcL PE=3 SV=2 - [RBL_DROLU]	2934.89	40.56	1	0	18	109	466	51.5491	6.68311
P28387	Ribulose bisphosphate carboxylase large chain (Fragment) OS=Byrsonima crassifolia GN=rbcL PE=3 SV=1 - [RBL_BYRCR]	2930.66	33.12	1	0	16	111	465	51.555	6.53662
P28261	Ribulose bisphosphate carboxylase large chain (Fragment) OS=Nypa fruticans GN=rbcL PE=3 SV=1 - [RBL_NYPFR]	2930.66	33.55	1	0	16	111	459	51.0516	6.68311
P28423	Ribulose bisphosphate carboxylase large chain (Fragment) OS=Heuchera micrantha GN=rbcL PE=3 SV=1 - [RBL_HEUMI]	2928.58	32.9	1	0	18	110	459	50.9558	6.63916
A1EA16	Ribulose bisphosphate carboxylase large chain OS=Agrostis stolonifera GN=rbcL PE=3 SV=1 - [RBL_AGRST]	2924.66	30.82	1	0	15	101	477	52.7854	6.68311
P25830	Ribulose bisphosphate carboxylase large chain OS=Cerastium glomeratum GN=rbcL PE=3 SV=1 - [RBL_CERGL]	2907.43	39.79	1	0	18	108	475	52.6325	6.68311
P46820	Ribulose bisphosphate carboxylase large chain OS=Stellaria media GN=rbcL PE=3 SV=1 - [RBL_STEME]	2907.43	39.79	1	0	18	108	475	52.6415	6.80029
P28404	Ribulose bisphosphate carboxylase large chain (Fragment) OS=Drosera burmannii GN=rbcL PE=3 SV=2 - [RBL_DROBR]	2906.72	45.98	1	0	20	120	435	47.9603	6.80029
P28410	Ribulose bisphosphate carboxylase large chain (Fragment) OS=Drosera petiolaris GN=rbcL PE=3 SV=1 - [RBL_DROPT]	2906.72	45.35	1	0	20	120	441	48.8686	6.80029
P25834	Ribulose bisphosphate carboxylase large chain OS=Rivina humilis GN=rbcL PE=3 SV=1 - [RBL_RIVHU]	2904.38	26.04	1	0	16	110	480	53.0187	6.80029
P48703	Ribulose bisphosphate carboxylase large chain (Fragment) OS=Fragaria ananassa GN=rbcL PE=3 SV=1 - [RBL_FRAAN]	2903.21	33.12	1	0	16	110	465	51.6289	6.48096
P28459	Ribulose bisphosphate carboxylase large chain OS=Viburnum acerifolium GN=rbcL PE=3 SV=1 - [RBL_VIBAC]	2893.36	31.79	1	0	15	108	475	52.6354	6.58057
P31202	Ribulose bisphosphate carboxylase large chain (Fragment) OS=Salacia pallescens GN=rbcL PE=3 SV=2 - [RBL_SALPL]	2889.78	39.87	1	0	17	118	449	49.3543	6.7124
A8W3D6	Ribulose bisphosphate carboxylase large chain OS=Cuscuta exaltata GN=rbcL PE=3 SV=1 - [RBL_CUSEX]	2881.17	33.13	1	0	17	109	498	55.415	6.65381
P30401	Ribulose bisphosphate carboxylase large chain OS=Cuscuta reflexa GN=rbcL PE=3 SV=1 - [RBL_CUSRE]	2881.17	33.13	1	0	17	109	498	55.343	6.65381
P28446	Ribulose bisphosphate carboxylase large chain (Fragment) OS=Combretum indicum GN=rbcL PE=3 SV=1 - [RBL_COMID]	2880.74	34.62	1	0	17	109	465	51.658	6.58057
Q43036	Ribulose bisphosphate carboxylase large chain OS=Plumbago auriculata GN=rbcL PE=3 SV=1 - [RBL_PLUAU]	2873.71	27.16	1	0	16	109	475	52.4284	6.34131
P36484	Ribulose bisphosphate carboxylase large chain (Fragment) OS=Chiococca alba GN=rbcL PE=3 SV=1 - [RBL_CHIAL]	2863.98	40.76	1	0	19	118	471	52.0383	7.02002
P28378	Ribulose bisphosphate carboxylase large chain (Fragment) OS=Adoxa moschatellina GN=rbcL PE=3 SV=1 - [RBL_ADOMO]	2862.62	28.76	1	0	16	107	466	51.701	6.58057
P28398	Ribulose bisphosphate carboxylase large chain (Fragment) OS=Darlingtonia californica GN=rbcL PE=3 SV=2 - [RBL_DARCA]	2852.81	41.95	1	0	20	122	441	48.9108	7.04932
Q05800	Ribulose bisphosphate carboxylase large chain (Fragment) OS=Nelumbo lutea GN=rbcL PE=3 SV=1 - [RBL_NELLU]	2851.8	51.02	1	0	19	116	394	43.8892	6.88818
P24675	Ribulose bisphosphate carboxylase large chain OS=Pinus edulis GN=rbcL PE=3 SV=1 - [RBL_PINED]	2849.37	34.74	1	0	17	117	475	52.6635	6.65381
P48689	Ribulose bisphosphate carboxylase large chain OS=Carthamus tinctorius GN=rbcL PE=3 SV=1 - [RBL_CARTI]	2846.46	27.25	1	0	16	106	477	52.9904	6.43018
P48702	Ribulose bisphosphate carboxylase large chain OS=Equisetum arvense GN=rbcL PE=3 SV=1 - [RBL_EQUAR]	2843.62	27.37	1	0	16	107	475	52.4934	6.26514
Q6EW71	Ribulose bisphosphate carboxylase large chain OS=Nymphaea alba GN=rbcL PE=3 SV=2 - [RBL_NYMAL]	2841.45	36.21	1	0	16	105	475	52.5794	6.58057
P34767	Ribulose bisphosphate carboxylase large chain (Fragment) OS=Alisma plantago-aquatica GN=rbcL PE=3 SV=1 - [RBL_ALIPL]	2838.36	45.69	1	0	18	122	394	43.9391	7.15186
P28425	Ribulose bisphosphate carboxylase large chain (Fragment) OS=Hydrophyllum virginianum GN=rbcL PE=3 SV=1 - [RBL_HYDVI]	2835.16	28.69	1	0	16	106	467	51.8721	6.43018
Q05995	Ribulose bisphosphate carboxylase large chain (Fragment) OS=Viola sororia GN=rbcL PE=3 SV=1 - [RBL_VIOSO]	2829.71	39	1	0	18	111	441	48.9116	6.53662
P51101	Ribulose bisphosphate carboxylase large chain OS=Gerbera jamesonii GN=rbcL PE=3 SV=1 - [RBL_GERJA]	2814.4	32.91	1	0	16	105	477	52.8947	6.75635
A6MMD0	Ribulose bisphosphate carboxylase large chain OS=Chloranthus spicatus GN=rbcL PE=3 SV=1 - [RBL_CHLSC]	2809.24	35.79	1	0	18	115	475	52.6495	6.48096
P28417	Ribulose bisphosphate carboxylase large chain (Fragment) OS=Geranium grandiflorum GN=rbcL PE=3 SV=1 - [RBL_GERGR]	2783.75	36.29	1	1	18	110	463	51.1738	6.91748
P25827	Ribulose bisphosphate carboxylase large chain OS=Arenaria drummondii GN=rbcL PE=3 SV=1 - [RBL_AREDR]	2770.68	31.93	1	0	17	102	476	52.6295	6.58057
Q95694	Ribulose bisphosphate carboxylase large chain (Fragment) OS=Camassia leichtlinii GN=rbcL PE=3 SV=1 - [RBL_CAMLE]	2768.58	43.85	1	0	19	113	447	49.4759	6.68311
Q32040	Ribulose bisphosphate carboxylase large chain (Fragment) OS=Cornus obliqua GN=rbcL PE=3 SV=2 - [RBL_COROB]	2766.6	46.45	1	0	20	115	465	51.5328	6.44287
P28407	Ribulose bisphosphate carboxylase large chain (Fragment) OS=Drosera filliformis GN=rbcL PE=3 SV=2 - [RBL_DROFI]	2763.68	43.56	1	0	20	116	466	51.6572	6.91748
A9LYA9	Ribulose bisphosphate carboxylase large chain OS=Acorus americanus GN=rbcL PE=3 SV=1 - [RBL_ACOAM]	2759.87	30	1	0	15	104	480	53.3448	7.00537
Q33323	Ribulose bisphosphate carboxylase large chain (Fragment) OS=Cephalanthus occidentalis GN=rbcL PE=3 SV=1 - [RBL_CEPOC]	2758.19	31.13	1	0	18	111	469	51.9862	6.69775
P26962	Ribulose bisphosphate carboxylase large chain OS=Pinus balfouriana GN=rbcL PE=3 SV=1 - [RBL_PINBA]	2755.95	31.16	1	0	15	113	475	52.6795	6.63916
Q7GUD0	Ribulose bisphosphate carboxylase large chain OS=Pinus koraiensis GN=rbcL PE=3 SV=1 - [RBL_PINKO]	2755.95	31.16	1	0	15	113	475	52.6234	6.63916
P24677	Ribulose bisphosphate carboxylase large chain OS=Pinus longaeva GN=rbcL PE=3 SV=1 - [RBL_PINLO]	2755.95	31.16	1	0	15	113	475	52.7155	6.63916
Q33528	Ribulose bisphosphate carboxylase large chain (Fragment) OS=Fleroya rubrostipulata GN=rbcL PE=3 SV=1 - [RBL_FLERU]	2752.63	39.23	1	0	18	102	469	52.0681	6.68311
P04991	Ribulose bisphosphate carboxylase large chain OS=Medicago sativa GN=rbcL PE=1 SV=1 - [RBL_MEDSA]	2750.21	23.84	1	0	14	103	474	52.5925	6.53662
P28460	Ribulose bisphosphate carboxylase large chain (Fragment) OS=Vitis aestivalis GN=rbcL PE=3 SV=1 - [RBL_VITAE]	2747.32	32.83	1	0	16	104	466	51.567	6.75635
B2X1Y2	Ribulose bisphosphate carboxylase large chain OS=Oedogonium cardiacum GN=rbcL PE=3 SV=1 - [RBL_OEDCA]	2747.11	28	1	0	17	100	475	52.4923	6.63916
A6MML5	Ribulose bisphosphate carboxylase large chain OS=Dioscorea elephantipes GN=rbcL PE=3 SV=1 - [RBL_DIOEL]	2738.04	27.46	1	0	16	103	477	52.9075	6.58057
P05698	Ribulose bisphosphate carboxylase large chain OS=Hordeum vulgare GN=rbcL PE=3 SV=2 - [RBL_HORVU]	2731.33	29.23	1	0	16	98	479	53.0445	6.68311
P11383	Ribulose bisphosphate carboxylase large chain OS=Triticum aestivum GN=rbcL PE=1 SV=2 - [RBL_WHEAT]	2731.33	29.35	1	0	16	98	477	52.8174	6.68311
P19161	Ribulose bisphosphate carboxylase large chain OS=Flaveria bidentis GN=rbcL PE=3 SV=1 - [RBL_FLABI]	2726.87	34.43	1	0	17	98	485	53.7791	6.53662
P19162	Ribulose bisphosphate carboxylase large chain OS=Flaveria pringlei GN=rbcL PE=3 SV=1 - [RBL_FLAPR]	2726.87	34.43	1	0	17	98	485	53.841	6.43018
B2LMK1	Ribulose bisphosphate carboxylase large chain OS=Guizotia abyssinica GN=rbcL PE=3 SV=1 - [RBL_GUIAB]	2726.87	34.43	1	0	17	98	485	53.825	6.43018
Q33162	Ribulose bisphosphate carboxylase large chain (Fragment) OS=Barnardia scilloides GN=rbcL PE=3 SV=1 - [RBL_BARSC]	2721.76	27.85	1	0	15	102	456	50.3623	6.91748
P34915	Ribulose bisphosphate carboxylase large chain OS=Physcomitrella patens subsp. patens GN=rbcL PE=1 SV=2 - [RBL_PHYPA]	2721.76	26.74	1	0	15	102	475	52.6715	6.75635
P28450	Ribulose bisphosphate carboxylase large chain (Fragment) OS=Sanguinaria canadensis GN=rbcL PE=3 SV=1 - [RBL_SANCA]	2715.39	43.12	1	0	18	112	436	48.2704	6.91748
P19163	Ribulose bisphosphate carboxylase large chain OS=Neurachne munroi GN=rbcL PE=3 SV=1 - [RBL_NEUMU]	2705.97	29.92	1	0	14	98	478	52.9134	6.53662
P19164	Ribulose bisphosphate carboxylase large chain OS=Neurachne tenuifolia GN=rbcL PE=3 SV=1 - [RBL_NEUTE]	2705.97	29.92	1	0	14	98	478	52.8554	6.63916
P25836	Ribulose bisphosphate carboxylase large chain (Fragment) OS=Serenoa repens GN=rbcL PE=3 SV=1 - [RBL_SERRE]	2704.86	41.54	1	0	18	111	467	51.794	6.80029
Q05993	Ribulose bisphosphate carboxylase large chain (Fragment) OS=Symphoricarpos albus GN=rbcL PE=3 SV=1 - [RBL_SYMAL]	2700.78	37.41	1	2	20	106	441	48.8224	6.80029
P31189	Ribulose bisphosphate carboxylase large chain (Fragment) OS=Hippocratea richardiana GN=rbcL PE=3 SV=2 - [RBL_HIPRI]	2694.21	31.18	1	0	15	110	449	49.5369	6.80029
P28453	Ribulose bisphosphate carboxylase large chain (Fragment) OS=Scutellaria bolanderi GN=rbcL PE=3 SV=1 - [RBL_SCUBO]	2676.24	31.91	1	0	16	98	467	51.6908	6.80029
Q31946	Ribulose bisphosphate carboxylase large chain (Fragment) OS=Crucianella angustifolia GN=rbcL PE=3 SV=1 - [RBL_CRUAN]	2675.11	33.77	1	0	19	115	453	50.2753	6.80029
Q31992	Ribulose bisphosphate carboxylase large chain (Fragment) OS=Cruciata glabra GN=rbcL PE=3 SV=1 - [RBL_CRUGL]	2675.11	33.77	1	0	19	115	453	50.2594	7.04932
Q32256	Ribulose bisphosphate carboxylase large chain (Fragment) OS=Galium aparine GN=rbcL PE=3 SV=1 - [RBL_GALAP]	2675.11	33.77	1	0	19	115	453	50.2874	7.04932
Q32271	Ribulose bisphosphate carboxylase large chain (Fragment) OS=Galium corsicum GN=rbcL PE=3 SV=1 - [RBL_GALCO]	2675.11	33.77	1	0	19	115	453	50.2474	7.04932
Q32345	Ribulose bisphosphate carboxylase large chain (Fragment) OS=Galium palustre GN=rbcL PE=3 SV=1 - [RBL_GALPA]	2675.11	33.77	1	0	19	115	453	50.2314	7.04932
Q32344	Ribulose bisphosphate carboxylase large chain (Fragment) OS=Galium parisiense GN=rbcL PE=3 SV=1 - [RBL_GALPR]	2675.11	33.77	1	0	19	115	453	50.2754	7.04932
P28432	Ribulose bisphosphate carboxylase large chain (Fragment) OS=Morella cerifera GN=rbcL PE=3 SV=1 - [RBL_MORCE]	2672.09	24.52	1	0	14	100	465	51.5079	6.48096
P28422	Ribulose bisphosphate carboxylase large chain (Fragment) OS=Heliamphora nutans GN=rbcL PE=3 SV=2 - [RBL_HELNU]	2670.26	42.18	1	0	18	112	441	48.8088	7.38623
P25833	Ribulose bisphosphate carboxylase large chain OS=Phytolacca americana GN=rbcL PE=3 SV=1 - [RBL_PHYAM]	2664.25	26.97	1	0	16	103	482	53.287	7.10791
P28443	Ribulose bisphosphate carboxylase large chain (Fragment) OS=Polygala cruciata GN=rbcL PE=3 SV=2 - [RBL_POLCR]	2661.28	38.92	1	0	17	109	465	51.5801	6.68311
P28400	Ribulose bisphosphate carboxylase large chain (Fragment) OS=Dillenia indica GN=rbcL PE=3 SV=2 - [RBL_DILIN]	2639.37	32.69	1	0	17	111	465	51.517	6.58057
P25835	Ribulose bisphosphate carboxylase large chain (Fragment) OS=Schlumbergera truncata GN=rbcL PE=3 SV=1 - [RBL_SCHTR]	2633.59	28.45	1	0	16	102	471	51.9523	7.02002
P45738	Ribulose bisphosphate carboxylase large chain OS=Helianthus annuus GN=rbcL PE=3 SV=2 - [RBL_HELAN]	2633.45	30.93	1	0	15	94	485	53.8189	6.37939
P12466	Ribulose bisphosphate carboxylase large chain OS=Chlorella vulgaris GN=rbcL PE=3 SV=1 - [RBL_CHLVU]	2628.85	21.89	1	0	13	96	475	52.5353	6.48096
P31197	Ribulose bisphosphate carboxylase large chain (Fragment) OS=Phelline comosa GN=rbcL PE=3 SV=2 - [RBL_PHECO]	2621.98	37.42	1	0	16	108	457	50.3935	7.04932
Q33274	Ribulose bisphosphate carboxylase large chain (Fragment) OS=Valantia muralis GN=rbcL PE=3 SV=1 - [RBL_VALMU]	2621.54	30.91	1	0	18	110	453	50.3034	6.91748
P25829	Ribulose bisphosphate carboxylase large chain (Fragment) OS=Calamus usitatus GN=rbcL PE=3 SV=1 - [RBL_CALUS]	2611.45	37.9	1	0	16	107	467	51.78	6.91748
Q05988	Ribulose bisphosphate carboxylase large chain (Fragment) OS=Convolvulus tricolor GN=rbcL PE=3 SV=1 - [RBL_CONTR]	2609.45	31.1	1	0	15	96	447	49.632	6.87354
O78261	Ribulose bisphosphate carboxylase large chain (Fragment) OS=Abies mariesii GN=rbcL PE=3 SV=1 - [RBL_ABIMR]	2609.01	33.41	1	0	15	113	443	48.9297	7.02002
Q05985	Ribulose bisphosphate carboxylase large chain (Fragment) OS=Borago officinalis GN=rbcL PE=3 SV=1 - [RBL_BOROF]	2603.87	36.79	1	0	16	101	443	49.0246	6.53662
P36487	Ribulose bisphosphate carboxylase large chain (Fragment) OS=Sesamum indicum GN=rbcL PE=3 SV=1 - [RBL_SESIN]	2593.45	29.12	1	0	16	96	443	48.976	6.84424
P28414	Ribulose bisphosphate carboxylase large chain (Fragment) OS=Eucryphia lucida GN=rbcL PE=3 SV=2 - [RBL_EUCLU]	2593.24	35.94	1	0	17	105	448	49.463	6.80029
P28397	Ribulose bisphosphate carboxylase large chain (Fragment) OS=Daphniphyllum sp. GN=rbcL PE=3 SV=1 - [RBL_DAPSP]	2590.51	35.7	1	0	17	112	465	51.574	6.48096
Q33062	Ribulose bisphosphate carboxylase large chain (Fragment) OS=Sherardia arvensis GN=rbcL PE=3 SV=1 - [RBL_SHEAR]	2581.71	30.02	1	0	17	111	453	50.4204	7.04932
P25828	Ribulose bisphosphate carboxylase large chain OS=Basella alba GN=rbcL PE=3 SV=1 - [RBL_BASAL]	2579.97	25.21	1	0	15	97	480	53.0458	6.68311
P25839	Ribulose bisphosphate carboxylase large chain OS=Trianthema portulacastrum GN=rbcL PE=3 SV=2 - [RBL_TRIPO]	2579.97	25.21	1	0	15	97	480	53.0999	7.21045
P28434	Ribulose bisphosphate carboxylase large chain (Fragment) OS=Nepenthes alata GN=rbcL PE=3 SV=1 - [RBL_NEPAL]	2573.13	40.43	1	0	18	109	465	51.5811	6.58057
Q8WKC9	Ribulose bisphosphate carboxylase large chain (Fragment) OS=Pinus virginiana GN=rbcL PE=3 SV=1 - [RBL_PINVI]	2568.9	36.6	1	0	16	111	418	46.1442	6.53662
P36488	Ribulose bisphosphate carboxylase large chain (Fragment) OS=Spigelia marilandica GN=rbcL PE=3 SV=2 - [RBL_SPIMR]	2568.9	36.78	1	0	16	111	416	46.066	6.88818
Q05986	Ribulose bisphosphate carboxylase large chain (Fragment) OS=Callitriche heterophylla GN=rbcL PE=3 SV=1 - [RBL_CALHE]	2565.98	29.12	1	0	16	95	443	49.0106	6.53662
P00877	Ribulose bisphosphate carboxylase large chain OS=Chlamydomonas reinhardtii GN=rbcL PE=1 SV=1 - [RBL_CHLRE]	2556.33	23.37	1	0	14	92	475	52.5092	6.59521
P25831	Ribulose bisphosphate carboxylase large chain OS=Mirabilis jalapa GN=rbcL PE=3 SV=1 - [RBL_MIRJA]	2540.16	24.38	1	0	14	98	480	53.0887	6.94678
P00875	Ribulose bisphosphate carboxylase large chain OS=Spinacia oleracea GN=rbcL PE=1 SV=1 - [RBL_SPIOL]	2540.16	24.63	1	0	14	98	475	52.7064	6.58057
Q9BBU1	Ribulose bisphosphate carboxylase large chain OS=Lotus japonicus GN=rbcL PE=3 SV=1 - [RBL_LOTJA]	2539.11	34.11	1	0	17	107	475	52.7395	6.48096
O98883	Ribulose bisphosphate carboxylase large chain (Fragment) OS=Couroupita guianensis GN=rbcL PE=3 SV=1 - [RBL_COUGU]	2539.05	27.35	1	0	13	92	468	51.8051	6.91748
Q70XZ5	Ribulose bisphosphate carboxylase large chain OS=Amborella trichopoda GN=rbcL PE=3 SV=1 - [RBL_AMBTC]	2534.6	32.63	1	0	14	92	475	52.6114	6.58057
Q05554	Ribulose bisphosphate carboxylase large chain (Fragment) OS=Antirrhinum majus GN=rbcL PE=3 SV=1 - [RBL_ANTMA]	2530.03	37.25	1	0	18	95	443	49.0405	6.58057
P28401	Ribulose bisphosphate carboxylase large chain (Fragment) OS=Dionaea muscipula GN=rbcL PE=3 SV=2 - [RBL_DIOMU]	2521.99	28.54	1	0	17	98	466	51.5622	6.94678
Q1KVV0	Ribulose bisphosphate carboxylase large chain OS=Acutodesmus obliquus GN=rbcL PE=3 SV=1 - [RBL_ACUOB]	2508.82	21.68	1	0	13	91	475	52.5742	6.63916
Q6ENG6	Ribulose bisphosphate carboxylase large chain OS=Oryza nivara GN=rbcL PE=3 SV=1 - [RBL_ORYNI]	2501.96	39.2	1	0	17	99	477	52.8475	6.68311
P28381	Ribulose bisphosphate carboxylase large chain OS=Barnadesia caryophylla GN=rbcL PE=3 SV=1 - [RBL_BARCA]	2496.83	27.52	1	0	14	93	476	52.6725	6.75635
Q32255	Ribulose bisphosphate carboxylase large chain (Fragment) OS=Galium album GN=rbcL PE=3 SV=1 - [RBL_GALAL]	2484.59	30.46	1	0	17	108	453	50.2454	7.04932
Q32303	Ribulose bisphosphate carboxylase large chain (Fragment) OS=Galium lucidum GN=rbcL PE=3 SV=1 - [RBL_GALLU]	2484.59	30.46	1	0	17	108	453	50.2174	7.04932
Q33050	Ribulose bisphosphate carboxylase large chain (Fragment) OS=Rubia tinctorum GN=rbcL PE=3 SV=1 - [RBL_RUBTI]	2484.59	30.46	1	0	17	108	453	50.2314	7.04932
P28409	Ribulose bisphosphate carboxylase large chain (Fragment) OS=Drosera peltata GN=rbcL PE=3 SV=2 - [RBL_DROPA]	2466.19	27.04	1	0	15	93	466	51.489	6.82959
P48682	Ribulose bisphosphate carboxylase large chain OS=Amaranthus tricolor GN=rbcL PE=3 SV=1 - [RBL_AMATR]	2452.57	26.74	1	0	15	91	475	52.5734	6.59521
B3TN59	Ribulose bisphosphate carboxylase large chain OS=Brachypodium distachyon GN=rbcL PE=3 SV=1 - [RBL_BRADI]	2447.38	21.64	1	0	12	87	476	52.6993	6.68311
Q9MUT6	Ribulose bisphosphate carboxylase large chain OS=Mesostigma viride GN=rbcL PE=3 SV=1 - [RBL_MESVI]	2447.38	21.68	1	0	12	87	475	52.5023	6.59521
Q32042	Ribulose bisphosphate carboxylase large chain (Fragment) OS=Cornus officinalis GN=rbcL PE=3 SV=2 - [RBL_COROF]	2438.93	32.69	1	0	15	84	465	51.51	6.58057
Q06SI3	Ribulose bisphosphate carboxylase large chain OS=Stigeoclonium helveticum GN=rbcL PE=3 SV=1 - [RBL_STIHE]	2431.4	18.32	1	0	11	87	475	52.3653	6.75635
P28386	Ribulose bisphosphate carboxylase large chain (Fragment) OS=Byblis liniflora GN=rbcL PE=3 SV=3 - [RBL_BYBLI]	2414.38	36.93	1	0	17	101	436	48.1543	7.04932
P08211	Ribulose bisphosphate carboxylase large chain OS=Chlamydomonas moewusii GN=rbcL PE=3 SV=1 - [RBL_CHLMO]	2412.97	21.26	1	0	13	86	475	52.4202	6.75635
P26958	Ribulose bisphosphate carboxylase large chain OS=Bryopsis maxima GN=rbcL PE=3 SV=1 - [RBL_BRYMA]	2412.5	22.53	1	0	13	88	475	52.5973	6.82959
Q31680	Ribulose bisphosphate carboxylase large chain OS=Angiopteris evecta GN=rbcL PE=3 SV=1 - [RBL_ANGEV]	2409.07	21.26	1	0	13	89	475	52.7392	6.32861
P28258	Ribulose bisphosphate carboxylase large chain OS=Angiopteris lygodiifolia GN=rbcL PE=3 SV=1 - [RBL_ANGLY]	2409.07	21.26	1	0	13	89	475	52.7392	6.32861
P93890	Ribulose bisphosphate carboxylase large chain (Fragment) OS=Aristea glauca GN=rbcL PE=3 SV=1 - [RBL_ARIGL]	2402.73	31.26	1	0	15	98	451	49.8129	6.48096
P31184	Ribulose bisphosphate carboxylase large chain (Fragment) OS=Dichapetalum crassifolium GN=rbcL PE=3 SV=2 - [RBL_DICCR]	2402.73	31.47	1	0	15	104	448	49.4698	6.88818
P28454	Ribulose bisphosphate carboxylase large chain (Fragment) OS=Securidaca diversifolia GN=rbcL PE=3 SV=2 - [RBL_SECDI]	2402.73	30.32	1	0	15	98	465	51.6001	6.68311
Q31809	Ribulose bisphosphate carboxylase large chain (Fragment) OS=Asperula laevigata GN=rbcL PE=3 SV=1 - [RBL_ASPLA]	2391.19	26.71	1	0	15	104	453	50.2314	7.04932
Q32360	Ribulose bisphosphate carboxylase large chain (Fragment) OS=Galium scabrum GN=rbcL PE=3 SV=1 - [RBL_GALSC]	2391.19	26.71	1	0	15	104	453	50.2473	7.04932
Q32908	Ribulose bisphosphate carboxylase large chain (Fragment) OS=Phopsis stylosa GN=rbcL PE=3 SV=1 - [RBL_PHOST]	2391.19	26.71	1	0	15	104	453	50.2613	6.80029
P48700	Ribulose bisphosphate carboxylase large chain (Fragment) OS=Dianthus caryophyllus GN=rbcL PE=3 SV=1 - [RBL_DIACA]	2385.66	29	1	0	15	86	469	51.8792	6.80029
P25837	Ribulose bisphosphate carboxylase large chain (Fragment) OS=Silene gallica GN=rbcL PE=3 SV=1 - [RBL_SILGA]	2385.66	29.18	1	0	15	86	466	51.63	6.68311
P28388	Ribulose bisphosphate carboxylase large chain (Fragment) OS=Caltha palustris GN=rbcL PE=3 SV=1 - [RBL_CALPL]	2378.73	41.2	1	0	18	100	466	51.8251	6.68311
P28411	Ribulose bisphosphate carboxylase large chain (Fragment) OS=Drosera regia GN=rbcL PE=3 SV=2 - [RBL_DRORE]	2362.51	26.82	1	0	14	89	466	51.7803	6.91748
A9L9A4	Ribulose bisphosphate carboxylase large chain OS=Lemna minor GN=rbcL PE=3 SV=1 - [RBL_LEMMI]	2358.26	33.89	1	0	17	103	478	53.0806	6.53662
Q07281	Ribulose bisphosphate carboxylase large chain (Fragment) OS=Akania bidwillii GN=rbcL PE=3 SV=1 - [RBL_AKABI]	2331.98	26.87	1	0	15	101	469	51.8561	6.68311
Q9T4F2	Ribulose bisphosphate carboxylase large chain OS=Nephroselmis olivacea GN=rbcL-A PE=3 SV=1 - [RBL_NEPOL]	2311.72	17.68	1	0	11	82	475	52.4012	6.59521
Q32RQ1	Ribulose bisphosphate carboxylase large chain OS=Zygnema circumcarinatum GN=rbcL PE=3 SV=1 - [RBL_ZYGCR]	2301.26	33.05	1	0	16	79	475	52.6895	6.22705
P16306	Ribulose bisphosphate carboxylase large chain OS=Amaranthus hypochondriacus GN=rbcL PE=3 SV=1 - [RBL_AMAHP]	2296.09	22.95	1	0	13	84	475	52.5603	6.48096
Q05795	Ribulose bisphosphate carboxylase large chain (Fragment) OS=Barclaya longifolia GN=rbcL PE=3 SV=1 - [RBL_BARLO]	2285.31	44.42	1	0	16	96	394	43.7761	6.88818
Q05799	Ribulose bisphosphate carboxylase large chain (Fragment) OS=Euryale ferox GN=rbcL PE=3 SV=1 - [RBL_EURFE]	2285.31	44.42	1	0	16	96	394	43.8341	6.88818
Q05801	Ribulose bisphosphate carboxylase large chain (Fragment) OS=Nuphar variegata GN=rbcL PE=3 SV=1 - [RBL_NUPVA]	2285.31	44.42	1	0	16	96	394	43.7881	6.88818
Q05802	Ribulose bisphosphate carboxylase large chain (Fragment) OS=Nymphaea odorata GN=rbcL PE=3 SV=1 - [RBL_NYMOD]	2285.31	44.42	1	0	16	96	394	43.8041	6.88818
Q05803	Ribulose bisphosphate carboxylase large chain (Fragment) OS=Victoria cruziana GN=rbcL PE=3 SV=1 - [RBL_VICCZ]	2285.31	44.42	1	0	16	96	394	43.8201	6.88818
P28396	Ribulose bisphosphate carboxylase large chain (Fragment) OS=Cyrilla racemiflora GN=rbcL PE=3 SV=1 - [RBL_CYRRA]	2283.51	22.58	1	0	13	86	465	51.3719	6.53662
P43228	Ribulose bisphosphate carboxylase large chain (Fragment) OS=Cibotium barometz GN=rbcL PE=3 SV=1 - [RBL_CIBBA]	2278.52	27.23	1	0	14	99	415	45.8551	6.7124
O62970	Ribulose bisphosphate carboxylase large chain (Fragment) OS=Glycyrrhiza echinata GN=rbcL PE=3 SV=1 - [RBL_GLYEC]	2277.46	34.92	1	0	16	99	441	48.6897	7.02002
Q36800	Ribulose bisphosphate carboxylase large chain (Fragment) OS=Streptopus lanceolatus GN=rbcL PE=3 SV=1 - [RBL_STRLC]	2277.46	33.55	1	0	16	99	459	50.6494	6.63916
A7M906	Ribulose bisphosphate carboxylase large chain OS=Cuscuta gronovii GN=rbcL PE=3 SV=1 - [RBL_CUSGR]	2270.45	27.23	1	0	13	87	481	53.334	7.1958
A8W3J2	Ribulose bisphosphate carboxylase large chain OS=Cuscuta obtusiflora GN=rbcL PE=3 SV=1 - [RBL_CUSOB]	2270.45	27.23	1	0	13	87	481	53.3431	7.04932
P25413	Ribulose bisphosphate carboxylase large chain (Fragment) OS=Aegilops crassa GN=rbcL PE=3 SV=1 - [RBL_AEGCR]	2258.13	31.12	1	0	15	82	421	46.8714	6.90283
P25414	Ribulose bisphosphate carboxylase large chain (Fragment) OS=Aegilops tauschii GN=rbcL PE=3 SV=1 - [RBL_AEGTA]	2258.13	31.12	1	0	15	82	421	46.9284	6.90283
Q8MD78	Ribulose bisphosphate carboxylase large chain (Fragment) OS=Amorphophallus titanum GN=rbcL PE=3 SV=1 - [RBL_AMOTI]	2238.95	36.79	1	0	16	88	473	52.5485	6.80029
P93936	Ribulose bisphosphate carboxylase large chain (Fragment) OS=Watsonia angusta GN=rbcL PE=3 SV=1 - [RBL_WATAN]	2209.42	30.18	1	0	16	95	444	49.2455	6.80029
P28435	Ribulose bisphosphate carboxylase large chain (Fragment) OS=Nyssa ogeche GN=rbcL PE=3 SV=2 - [RBL_NYSOG]	2205.67	32.68	1	0	15	96	459	51.0127	6.58057
P28406	Ribulose bisphosphate carboxylase large chain (Fragment) OS=Drosera dichrosepala GN=rbcL PE=3 SV=2 - [RBL_DRODC]	2189.27	36.51	1	0	17	99	441	48.7929	7.78174
A6MMV2	Ribulose bisphosphate carboxylase large chain OS=Illicium oligandrum GN=rbcL PE=3 SV=1 - [RBL_ILLOL]	2188.2	36.21	1	0	16	93	475	52.7265	6.58057
P28412	Ribulose bisphosphate carboxylase large chain (Fragment) OS=Epacris sp. GN=rbcL PE=3 SV=1 - [RBL_EPASP]	2184.07	29.46	1	0	14	95	465	51.4539	6.53662
O98681	Ribulose bisphosphate carboxylase large chain (Fragment) OS=Zamioculcas zamiifolia GN=rbcL PE=3 SV=1 - [RBL_ZAMZA]	2184.07	30.51	1	0	14	95	449	49.5159	6.80029
P33536	Ribulose bisphosphate carboxylase large chain (Fragment) OS=Osmundastrum cinnamomeum GN=rbcL PE=3 SV=1 - [RBL_OSMCI]	2159.78	24.1	1	0	13	91	444	48.9945	6.88818
Q19V64	Ribulose bisphosphate carboxylase large chain OS=Chlorokybus atmophyticus GN=rbcL PE=3 SV=2 - [RBL_CHLAT]	2143.46	30.11	1	0	18	97	475	52.6905	6.43018
P31201	Ribulose bisphosphate carboxylase large chain (Fragment) OS=Salvadora persica GN=rbcL PE=3 SV=2 - [RBL_SALPE]	2139.73	28.32	1	0	14	87	452	49.9386	6.80029
P36490	Ribulose bisphosphate carboxylase large chain (Fragment) OS=Verbena bonariensis GN=rbcL PE=3 SV=1 - [RBL_VERBO]	2130.24	33.63	1	0	15	93	443	49.1046	6.58057
Q5SCV9	Ribulose bisphosphate carboxylase large chain OS=Huperzia lucidula GN=rbcL PE=3 SV=1 - [RBL_HUPLU]	2127.1	25.05	1	0	13	87	475	52.6966	6.91748
P28405	Ribulose bisphosphate carboxylase large chain (Fragment) OS=Drosera capensis GN=rbcL PE=3 SV=2 - [RBL_DROCA]	2120.12	32.62	1	0	16	89	466	51.6441	6.91748
P28383	Ribulose bisphosphate carboxylase large chain (Fragment) OS=Begonia metallica x Begonia sanguinea GN=rbcL PE=3 SV=1 - [RBL_BEGMS]	2116.03	26.53	1	0	14	91	441	48.7687	7.02002
Q32223	Ribulose bisphosphate carboxylase large chain (Fragment) OS=Ephedra tweediana GN=rbcL PE=3 SV=1 - [RBL_EPHTW]	2112.74	21.51	1	0	12	78	465	51.7219	6.43018
P43226	Ribulose bisphosphate carboxylase large chain (Fragment) OS=Blechnum orientale GN=rbcL PE=3 SV=1 - [RBL_BLEOR]	2108.94	28.26	1	0	15	92	414	45.741	6.7124
P48705	Ribulose bisphosphate carboxylase large chain (Fragment) OS=Gleichenia japonica GN=rbcL PE=3 SV=1 - [RBL_GLEJA]	2108.94	28.54	1	0	15	92	410	45.2568	6.63916
P48707	Ribulose bisphosphate carboxylase large chain (Fragment) OS=Matteuccia struthiopteris GN=rbcL PE=3 SV=1 - [RBL_MATST]	2108.94	26.59	1	0	15	92	440	48.6417	7.15186
P48710	Ribulose bisphosphate carboxylase large chain (Fragment) OS=Onoclea sensibilis GN=rbcL PE=3 SV=1 - [RBL_ONOSE]	2108.94	26.59	1	0	15	92	440	48.7727	7.15186
P48716	Ribulose bisphosphate carboxylase large chain OS=Spirogyra maxima GN=rbcL PE=3 SV=1 - [RBL_SPIMX]	2085.83	21.89	1	0	13	78	475	52.8335	6.37939
Q6L391	Ribulose bisphosphate carboxylase large chain OS=Saccharum hybrid GN=rbcL PE=3 SV=1 - [RBL_SACHY]	2082.58	28.15	1	0	16	87	476	52.6954	6.80029
Q32770	Ribulose bisphosphate carboxylase large chain (Fragment) OS=Pellaea andromedifolia GN=rbcL PE=3 SV=1 - [RBL_PELAN]	2062.69	24.72	1	0	13	88	441	48.7474	6.84424
Q37227	Ribulose bisphosphate carboxylase large chain (Fragment) OS=Iris germanica GN=rbcL PE=3 SV=2 - [RBL_IRIGE]	2046.33	25.06	1	0	12	83	443	49.1025	6.68311
P36476	Ribulose bisphosphate carboxylase large chain OS=Adiantum capillus-veneris GN=rbcL PE=2 SV=1 - [RBL_ADICA]	2037.16	23.79	1	0	14	89	475	52.6005	6.59521
P36479	Ribulose bisphosphate carboxylase large chain (Fragment) OS=Asarum canadense GN=rbcL PE=3 SV=1 - [RBL_ASACA]	2031.14	36.05	1	1	16	83	466	51.59	6.29053
P00874	Ribulose bisphosphate carboxylase large chain OS=Zea mays GN=rbcL PE=3 SV=2 - [RBL_MAIZE]	2028.51	26.68	1	0	15	84	476	52.6674	6.80029
P30828	Ribulose bisphosphate carboxylase large chain (Fragment) OS=Magnolia latahensis GN=rbcL PE=3 SV=1 - [RBL_MAGLA]	2026.7	53.36	1	0	14	85	253	28.3415	8.51416
P93988	Ribulose bisphosphate carboxylase large chain (Fragment) OS=Brownea coccinea GN=rbcL PE=3 SV=1 - [RBL_BROCO]	2018.94	25.05	1	0	14	88	455	50.4624	6.58057
P92306	Ribulose bisphosphate carboxylase large chain (Fragment) OS=Iris ensata GN=rbcL PE=3 SV=1 - [RBL_IRIEN]	2018.94	24.31	1	0	14	88	469	51.879	6.68311
P92463	Ribulose bisphosphate carboxylase large chain (Fragment) OS=Isophysis tasmanica GN=rbcL PE=3 SV=1 - [RBL_ISOTA]	2018.94	24.46	1	0	14	88	466	51.7348	6.29053
P06292	Ribulose bisphosphate carboxylase large chain OS=Marchantia polymorpha GN=rbcL PE=1 SV=1 - [RBL_MARPO]	2018.94	24	1	0	14	88	475	52.7575	6.3667
P43222	Ribulose bisphosphate carboxylase large chain (Fragment) OS=Acrostichum aureum GN=rbcL PE=3 SV=1 - [RBL_ACRAU]	2015.55	23.98	1	0	13	88	417	46.2543	6.59521
P43223	Ribulose bisphosphate carboxylase large chain (Fragment) OS=Adiantum pedatum GN=rbcL PE=3 SV=1 - [RBL_ADIPE]	2015.55	24.21	1	0	13	88	413	45.7219	6.7124
P48701	Ribulose bisphosphate carboxylase large chain (Fragment) OS=Dicksonia antarctica GN=rbcL PE=3 SV=1 - [RBL_DICAN]	2015.55	22.73	1	0	13	88	440	48.6726	6.99072
Q36610	Ribulose bisphosphate carboxylase large chain (Fragment) OS=Onychium japonicum GN=rbcL PE=3 SV=1 - [RBL_ONYJA]	2015.55	24.15	1	0	13	88	414	45.7	6.59521
Q37328	Ribulose bisphosphate carboxylase large chain (Fragment) OS=Ephedra sinica GN=rbcL PE=3 SV=1 - [RBL_EPHSI]	1970.69	26.13	1	0	14	90	444	49.1348	7.02002
Q32668	Ribulose bisphosphate carboxylase large chain (Fragment) OS=Argyrochosma fendleri GN=rbcL PE=3 SV=1 - [RBL_ARGFE]	1969.31	20.86	1	0	11	84	441	48.7334	6.59521
Q32890	Ribulose bisphosphate carboxylase large chain (Fragment) OS=Pellaea rotundifolia GN=rbcL PE=3 SV=1 - [RBL_PELRO]	1969.31	20.86	1	0	11	84	441	48.7253	6.84424
Q32663	Ribulose bisphosphate carboxylase large chain (Fragment) OS=Argyrochosma delicatula GN=rbcL PE=3 SV=1 - [RBL_ARGDE]	1956.23	19.05	1	0	10	83	441	48.7035	6.99072
P28429	Ribulose bisphosphate carboxylase large chain (Fragment) OS=Lobelia sp. GN=rbcL PE=3 SV=2 - [RBL_LOBSP]	1955.58	33.26	1	0	16	89	466	51.9711	6.93213
P36478	Ribulose bisphosphate carboxylase large chain (Fragment) OS=Anthocleista grandiflora GN=rbcL PE=3 SV=1 - [RBL_ANTGA]	1936.72	34.39	1	0	17	87	471	52.1503	6.53662
P48714	Ribulose bisphosphate carboxylase large chain OS=Psilotum nudum GN=rbcL PE=3 SV=2 - [RBL_PSINU]	1935.87	19.37	1	0	12	73	475	52.5353	6.59521
P48712	Ribulose bisphosphate carboxylase large chain (Fragment) OS=Polystichum munitum GN=rbcL PE=3 SV=1 - [RBL_POLMU]	1928.04	25	1	0	14	81	440	48.6935	7.18115
P92445	Ribulose bisphosphate carboxylase large chain (Fragment) OS=Aspidistra elatior GN=rbcL PE=3 SV=1 - [RBL_ASPEL]	1925.56	21.6	1	0	12	84	449	49.768	7.04932
P93906	Ribulose bisphosphate carboxylase large chain (Fragment) OS=Gladiolus guienzii GN=rbcL PE=3 SV=1 - [RBL_GLAGU]	1925.56	21.18	1	0	12	84	458	50.7113	6.68311
P93913	Ribulose bisphosphate carboxylase large chain (Fragment) OS=Liriope muscari GN=rbcL PE=3 SV=1 - [RBL_LIRMU]	1925.56	21.6	1	0	12	84	449	49.637	6.91748
Q05797	Ribulose bisphosphate carboxylase large chain (Fragment) OS=Cabomba caroliniana GN=rbcL PE=3 SV=1 - [RBL_CABCA]	1901.49	37.56	1	0	15	86	394	43.782	6.88818
Q2TGZ2	Ribulose bisphosphate carboxylase large chain OS=Dunaliella tertiolecta GN=rbcL PE=3 SV=1 - [RBL_DUNTE]	1885.58	17.89	1	0	11	67	475	52.5082	6.68311
P36477	Ribulose bisphosphate carboxylase large chain (Fragment) OS=Botrychium strictum GN=rbcL PE=3 SV=1 - [RBL_BOTST]	1857.84	18.47	1	0	10	79	444	48.9635	6.75635
P43224	Ribulose bisphosphate carboxylase large chain (Fragment) OS=Antrophyum reticulatum GN=rbcL PE=3 SV=1 - [RBL_ANTRE]	1792.36	23.19	1	0	12	82	414	45.7781	6.93213
P51994	Ribulose bisphosphate carboxylase large chain (Fragment) OS=Bambusa multiplex GN=rbcL PE=3 SV=1 - [RBL_BAMML]	1780.04	27.5	1	0	13	72	440	48.7392	7.04932
Q3ZJ74	Ribulose bisphosphate carboxylase large chain OS=Pseudendoclonium akinetum GN=rbcL PE=3 SV=2 - [RBL_PSEAK]	1737.75	15.79	1	0	9	59	475	52.3952	6.59521
Q05796	Ribulose bisphosphate carboxylase large chain (Fragment) OS=Brasenia schreberi GN=rbcL PE=3 SV=1 - [RBL_BRASC]	1711	32.49	1	0	13	79	394	43.75	6.88818
Q0P3J3	Ribulose bisphosphate carboxylase large chain OS=Ostreococcus tauri GN=rbcL PE=3 SV=1 - [RBL_OSTTA]	1695.02	13.68	1	0	9	60	475	52.4863	6.48096
P19160	Ribulose bisphosphate carboxylase large chain (Fragment) OS=Atriplex patula GN=rbcL PE=3 SV=1 - [RBL_ATRPA]	1677.91	23.45	1	0	13	74	469	51.9872	6.80029
P20455	Ribulose bisphosphate carboxylase large chain OS=Atriplex rosea GN=rbcL PE=3 SV=2 - [RBL_ATRRS]	1677.91	23.16	1	0	13	74	475	52.5985	6.68311
P43225	Ribulose bisphosphate carboxylase large chain (Fragment) OS=Arthropteris beckleri GN=rbcL PE=3 SV=1 - [RBL_ARTBA]	1662.65	20.19	1	0	11	73	416	45.9161	6.59521
P28403	Ribulose bisphosphate carboxylase large chain (Fragment) OS=Drosera binata GN=rbcL PE=3 SV=2 - [RBL_DROBI]	1612.09	28.11	1	0	13	75	466	51.6832	6.80029
O98360	Ribulose bisphosphate carboxylase large chain (Fragment) OS=Ptychomitrium gardneri GN=rbcL PE=2 SV=1 - [RBL_PTYGA]	1545.84	23.86	1	0	13	72	440	48.7056	6.88818
Q32RY7	Ribulose bisphosphate carboxylase large chain OS=Staurastrum punctulatum GN=rbcL PE=3 SV=1 - [RBL_STAPU]	1491.39	20.63	1	0	11	57	475	52.5325	6.48096
P43229	Ribulose bisphosphate carboxylase large chain (Fragment) OS=Vandenboschia striata GN=rbcL PE=3 SV=1 - [RBL_VANST]	1474.38	17.24	1	0	9	64	406	44.8595	6.88818
B0YPN8	Ribulose bisphosphate carboxylase large chain OS=Aneura mirabilis GN=rbcL PE=3 SV=1 - [RBL_ANEMR]	1452.44	18.53	1	0	11	68	475	52.5043	6.32861
P48685	Ribulose bisphosphate carboxylase large chain OS=Bazzania trilobata GN=rbcL PE=3 SV=1 - [RBL_BAZTR]	1452.44	18.53	1	0	11	68	475	52.4973	6.53662
Q32016	Ribulose bisphosphate carboxylase large chain (Fragment) OS=Cheilanthes lanosa GN=rbcL PE=3 SV=1 - [RBL_CHELA]	1446.23	20.41	1	0	11	66	441	48.7194	6.53662
A6YG96	Ribulose bisphosphate carboxylase large chain OS=Leptosira terrestris GN=rbcL PE=3 SV=1 - [RBL_LEPTE]	1411.71	18.95	1	0	11	50	475	52.5013	6.48096
Q33015	Ribulose bisphosphate carboxylase large chain (Fragment) OS=Pteris vittata GN=rbcL PE=3 SV=1 - [RBL_PTEVI]	1401.59	21.59	1	0	12	63	440	48.5414	6.99072
Q31674	Ribulose bisphosphate carboxylase large chain (Fragment) OS=Anemia mexicana GN=rbcL PE=3 SV=1 - [RBL_ANEME]	1322.29	20.95	1	0	11	60	420	46.4976	7.02002
Q49CC1	Ribulose bisphosphate carboxylase large chain OS=Cuscuta sandwichiana GN=rbcL PE=3 SV=1 - [RBL_CUSSA]	1304.73	21.83	1	0	11	62	481	53.4031	7.1958
Q20EX7	Ribulose bisphosphate carboxylase large chain OS=Oltmannsiellopsis viridis GN=rbcL PE=3 SV=1 - [RBL_OLTVI]	1189.86	14.56	1	0	10	55	474	52.6131	6.15088
P43227	Ribulose bisphosphate carboxylase large chain (Fragment) OS=Cheiropleuria bicuspis GN=rbcL PE=3 SV=1 - [RBL_CHEBI]	973.078	16.59	1	0	7	42	416	45.6338	6.7124
Q40565	Ribulose bisphosphate carboxylase/oxygenase activase 2, chloroplastic OS=Nicotiana tabacum GN=RCA PE=2 SV=1 - [RCA2_TOBAC]	575.677	33.71	1	3	10	12	439	48.3125	8.06006
P81080	Ribulose bisphosphate carboxylase large chain (Fragments) OS=Pinus pinaster GN=rbcL PE=1 SV=1 - [RBL_PINPS]	519.307	45.83	1	0	2	17	48	5.13461	4.22119
P31196	Ribulose bisphosphate carboxylase large chain (Fragment) OS=Nemopanthus mucronatus GN=rbcL PE=3 SV=2 - [RBL_NEMMU]	507.022	9.79	1	0	2	17	143	15.5987	4.64014
P31180	Ribulose bisphosphate carboxylase large chain (Fragment) OS=Buxus sempervirens GN=rbcL PE=3 SV=1 - [RBL_BUXSE]	498.057	15.79	1	0	1	16	57	6.16208	4.89404
P31181	Ribulose bisphosphate carboxylase large chain (Fragment) OS=Camellia sinensis GN=rbcL PE=3 SV=1 - [RBL_CAMSI]	498.057	15.79	1	0	1	16	57	6.14807	4.89404
P31182	Ribulose bisphosphate carboxylase large chain (Fragment) OS=Colletia armata GN=rbcL PE=3 SV=1 - [RBL_COLAR]	498.057	16.67	1	0	1	16	54	5.97285	4.89404
P31186	Ribulose bisphosphate carboxylase large chain (Fragment) OS=Euonymus maackii GN=rbcL PE=3 SV=1 - [RBL_EUOMA]	498.057	15.52	1	0	1	16	58	6.26311	4.89404
P69567	Ribulose bisphosphate carboxylase large chain (Fragment) OS=Euphorbia characias GN=rbcL PE=3 SV=1 - [RBL_EUPCH]	498.057	15.52	1	0	1	16	58	6.23312	4.89404
P31188	Ribulose bisphosphate carboxylase large chain (Fragment) OS=Geum borisii GN=rbcL PE=3 SV=1 - [RBL_GEUBO]	498.057	16.67	1	0	1	16	54	5.92094	4.89404
P31190	Ribulose bisphosphate carboxylase large chain (Fragment) OS=Icacina mannii GN=rbcL PE=3 SV=1 - [RBL_ICAMA]	498.057	16.67	1	0	1	16	54	5.90692	4.89404
P31191	Ribulose bisphosphate carboxylase large chain (Fragment) OS=Ilex aquifolium GN=rbcL PE=3 SV=1 - [RBL_ILEAQ]	498.057	16.67	1	0	1	16	54	5.86293	5.18604
P31192	Ribulose bisphosphate carboxylase large chain (Fragment) OS=Ilex ciliospinosa GN=rbcL PE=3 SV=1 - [RBL_ILECI]	498.057	16.67	1	0	1	16	54	5.87593	5.18604
P31194	Ribulose bisphosphate carboxylase large chain (Fragment) OS=Malus domestica GN=rbcL PE=3 SV=1 - [RBL_MALDO]	498.057	16.98	1	0	1	16	53	5.8499	4.89404
P31195	Ribulose bisphosphate carboxylase large chain (Fragment) OS=Mercurialis annua GN=rbcL PE=3 SV=1 - [RBL_MERAN]	498.057	16.67	1	0	1	16	54	5.92094	4.89404
P31200	Ribulose bisphosphate carboxylase large chain (Fragment) OS=Rosa damascena GN=rbcL PE=3 SV=1 - [RBL_ROSDA]	498.057	15.52	1	0	1	16	58	6.29014	4.89404
P31203	Ribulose bisphosphate carboxylase large chain (Fragment) OS=Weinmannia silvicola GN=rbcL PE=3 SV=1 - [RBL_WEISI]	498.057	15.52	1	0	1	16	58	6.20509	4.89404
Q40460	Ribulose bisphosphate carboxylase/oxygenase activase 1, chloroplastic OS=Nicotiana tabacum PE=1 SV=1 - [RCA1_TOBAC]	446.903	22.17	1	2	6	8	442	48.7228	8.29443
Q43155	Ferredoxin-dependent glutamate synthase, chloroplastic OS=Spinacia oleracea GN=FdGOGAT PE=1 SV=3 - [GLTB_SPIOL]	360.391	6.99	1	4	9	9	1517	165.297	6.18896
O49074	Ribulose bisphosphate carboxylase/oxygenase activase, chloroplastic OS=Solanum pennellii PE=2 SV=1 - [RCA_SOLPN]	320.356	15.47	1	0	5	7	459	50.6689	8.47021
Q01587	Ribulose bisphosphate carboxylase/oxygenase activase, chloroplastic OS=Cucumis sativus PE=1 SV=1 - [RCA_CUCSA]	317.47	16.95	1	0	4	6	413	45.6812	7.72314
P29500	Tubulin beta-1 chain OS=Pisum sativum GN=TUBB1 PE=3 SV=1 - [TBB1_PEA]	303.297	26.44	1	0	8	8	450	50.533	4.85596
Q9ZPN8	Tubulin beta-3 chain OS=Eleusine indica GN=TUBB3 PE=2 SV=1 - [TBB3_ELEIN]	303.297	26.68	1	0	8	8	446	50.0748	4.83057
Q9ZRB0	Tubulin beta-3 chain OS=Triticum aestivum GN=TUBB3 PE=2 SV=1 - [TBB3_WHEAT]	303.297	26.74	1	0	8	8	445	49.9277	4.76709
P85086	Ribulose bisphosphate carboxylase/oxygenase activase, chloroplastic (Fragments) OS=Arachis hypogaea GN=RCA PE=1 SV=1 - [RCA_ARAHY]	289.301	42.14	1	0	3	5	140	15.0364	4.58936
O98997	Ribulose bisphosphate carboxylase/oxygenase activase, chloroplastic OS=Vigna radiata var. radiata GN=RCA PE=2 SV=2 - [RCA_VIGRR]	289.301	13.44	1	0	3	5	439	47.8713	7.78174
Q7X9A0	Ribulose bisphosphate carboxylase/oxygenase activase 1, chloroplastic OS=Larrea tridentata GN=RCA1 PE=1 SV=1 - [RCA1_LARTR]	289.301	12.39	1	0	3	5	476	52.108	6.80029
Q7X999	Ribulose bisphosphate carboxylase/oxygenase activase 2, chloroplastic OS=Larrea tridentata GN=RCA2 PE=2 SV=1 - [RCA2_LARTR]	286.096	13.56	1	0	3	5	435	48.0232	7.21045
O64981	Ribulose bisphosphate carboxylase/oxygenase activase, chloroplastic OS=Phaseolus vulgaris GN=RCA1 PE=2 SV=1 - [RCA_PHAVU]	276.053	12.02	1	0	3	5	441	48.1706	8.1333
Q40106	Tubulin beta-2 chain OS=Lupinus albus GN=TUBB2 PE=3 SV=1 - [TBB2_LUPAL]	258.21	20.76	1	0	7	7	448	50.3079	4.83057
P37392	Tubulin beta-1 chain OS=Lupinus albus GN=TUBB1 PE=1 SV=1 - [TBB1_LUPAL]	256.508	23.27	1	0	7	7	447	50.1468	4.85596
P28551	Tubulin beta chain (Fragment) OS=Glycine max GN=TUBB PE=1 SV=2 - [TBB3_SOYBN]	256.508	25.49	1	0	7	7	408	45.7212	5.96045
P29501	Tubulin beta-2 chain (Fragment) OS=Pisum sativum GN=TUBB2 PE=1 SV=1 - [TBB2_PEA]	241.668	20.13	1	0	6	6	447	50.3678	4.83057
P21239	RuBisCO large subunit-binding protein subunit alpha, chloroplastic (Fragment) OS=Brassica napus PE=2 SV=2 - [RUB1_BRANA]	233.672	8.61	1	0	3	3	546	57.6568	4.93213
P34794	RuBisCO large subunit-binding protein subunit alpha, chloroplastic OS=Brassica napus PE=2 SV=1 - [RUB2_BRANA]	233.672	8.06	1	0	3	3	583	61.5678	5.23682
P09043	Glyceraldehyde-3-phosphate dehydrogenase A, chloroplastic (Fragment) OS=Nicotiana tabacum GN=GAPA PE=1 SV=1 - [G3PA_TOBAC]	222.978	20.66	1	0	5	5	392	41.8367	7.02002
P12460	Tubulin beta-2 chain OS=Glycine max GN=TUBB2 PE=1 SV=1 - [TBB2_SOYBN]	220.851	16.93	1	0	5	5	449	50.595	4.90674
P46263	Tubulin beta-1 chain OS=Solanum tuberosum GN=TUBB1 PE=2 SV=1 - [TBB1_SOLTU]	219.598	18.4	1	0	6	6	451	50.455	4.85596
P46264	Tubulin beta-2 chain OS=Solanum tuberosum GN=TUBB2 PE=2 SV=1 - [TBB2_SOLTU]	219.598	18.36	1	0	6	6	452	50.5921	4.89404
P12628	NADP-dependent malic enzyme OS=Phaseolus vulgaris GN=ME1 PE=1 SV=1 - [MAOX_PHAVU]	216.074	6.28	1	0	3	5	589	64.8916	6.85889
P25862	Tubulin beta-1 chain (Fragment) OS=Avena sativa GN=TUBB1 PE=2 SV=1 - [TBB1_AVESA]	211.481	20.21	1	0	6	6	386	43.3255	4.71631
Q9ZPP0	Tubulin beta-1 chain OS=Eleusine indica GN=TUBB1 PE=2 SV=1 - [TBB1_ELEIN]	211.481	17.53	1	0	6	6	445	49.9607	4.85596
P18025	Tubulin beta-1 chain OS=Zea mays GN=TUBB1 PE=1 SV=1 - [TBB1_MAIZE]	211.481	17.49	1	0	6	6	446	49.9297	4.91943
Q9ZRB2	Tubulin beta-1 chain OS=Triticum aestivum GN=TUBB1 PE=2 SV=1 - [TBB1_WHEAT]	211.481	17.53	1	0	6	6	445	50.1278	4.85596
Q9ZPN9	Tubulin beta-2 chain OS=Eleusine indica GN=TUBB2 PE=2 SV=1 - [TBB2_ELEIN]	211.481	17.41	1	0	6	6	448	50.3298	4.83057
Q43695	Tubulin beta-3 chain OS=Zea mays GN=TUBB3 PE=2 SV=1 - [TBB3_MAIZE]	211.481	17.53	1	0	6	6	445	49.7776	4.86865
P29502	Tubulin beta-3 chain (Fragment) OS=Pisum sativum GN=TUBB3 PE=2 SV=1 - [TBB3_PEA]	211.481	17.73	1	0	6	6	440	49.4794	4.79248
Q9ZPN7	Tubulin beta-4 chain OS=Eleusine indica GN=TUBB4 PE=2 SV=1 - [TBB4_ELEIN]	211.481	17.49	1	0	6	6	446	50.1068	4.89404
Q41782	Tubulin beta-4 chain OS=Zea mays GN=TUBB4 PE=2 SV=2 - [TBB4_MAIZE]	211.481	17.45	1	0	6	6	447	50.0998	4.94482
Q9ZRA9	Tubulin beta-4 chain OS=Triticum aestivum GN=TUBB4 PE=2 SV=1 - [TBB4_WHEAT]	211.481	17.53	1	0	6	6	445	49.9527	4.86865
Q6VAF7	Tubulin beta-5 chain OS=Gossypium hirsutum PE=2 SV=1 - [TBB5_GOSHI]	211.481	17.53	1	0	6	6	445	49.9237	4.84326
Q43697	Tubulin beta-5 chain OS=Zea mays GN=TUBB5 PE=1 SV=1 - [TBB5_MAIZE]	211.481	17.53	1	0	6	6	445	50.0108	4.88135
Q9ZRA8	Tubulin beta-5 chain OS=Triticum aestivum GN=TUBB5 PE=2 SV=1 - [TBB5_WHEAT]	211.481	17.45	1	0	6	6	447	50.2759	4.83057
Q41783	Tubulin beta-6 chain OS=Zea mays GN=TUBB6 PE=2 SV=1 - [TBB6_MAIZE]	211.481	17.49	1	0	6	6	446	50.1708	4.85596
Q41784	Tubulin beta-7 chain OS=Zea mays GN=TUBB7 PE=1 SV=1 - [TBB7_MAIZE]	211.481	17.53	1	0	6	6	445	50.0618	4.81787
Q41785	Tubulin beta-8 chain OS=Zea mays GN=TUBB8 PE=2 SV=1 - [TBB8_MAIZE]	211.481	17.53	1	0	6	6	445	49.9117	4.84326
Q39445	Tubulin beta chain OS=Cicer arietinum GN=TUBB PE=2 SV=1 - [TBB_CICAR]	211.481	17.37	1	0	6	6	449	50.5441	4.84326
P93176	Tubulin beta chain OS=Hordeum vulgare GN=TUBB PE=2 SV=1 - [TBB_HORVU]	211.481	17.45	1	0	6	6	447	50.1617	4.79248
Q6VAF4	Tubulin beta-9 chain OS=Gossypium hirsutum PE=2 SV=1 - [TBB9_GOSHI]	206.481	20.67	1	0	6	6	445	49.9108	4.83057
Q6VAF8	Tubulin beta-3 chain OS=Gossypium hirsutum PE=2 SV=1 - [TBB3_GOSHI]	205.701	18.14	1	0	6	6	430	48.1652	5.70654
Q96372	Cell division cycle protein 48 homolog OS=Capsicum annuum GN=CAFP PE=2 SV=1 - [CDC48_CAPAN]	204.241	8.7	1	1	5	5	805	89.2754	5.19873
P33631	Tubulin beta-2 chain (Fragment) OS=Anemia phyllitidis GN=TUBB2 PE=2 SV=1 - [TBB2_ANEPH]	203.842	22.87	1	0	6	7	411	46.1838	4.98291
Q6VAF6	Tubulin beta-6 chain OS=Gossypium hirsutum PE=2 SV=1 - [TBB6_GOSHI]	202.317	18	1	0	6	6	450	50.4599	4.80518
Q40073	Ribulose bisphosphate carboxylase/oxygenase activase A, chloroplastic OS=Hordeum vulgare GN=RCAA PE=2 SV=1 - [RCAA_HORVU]	194.546	8.62	1	0	2	3	464	51.0414	7.94287
O23755	Elongation factor 2 OS=Beta vulgaris PE=2 SV=1 - [EF2_BETVU]	193.952	8.3	1	5	5	5	843	93.7383	6.30322
P26969	Glycine dehydrogenase (decarboxylating), mitochondrial OS=Pisum sativum GN=GDCSP PE=1 SV=1 - [GCSP_PEA]	192.7	5.68	1	1	5	6	1057	114.613	7.50342
Q6VAF5	Tubulin beta-7 chain OS=Gossypium hirsutum PE=2 SV=1 - [TBB7_GOSHI]	190.618	15.54	1	0	5	5	444	49.8497	4.97021
P23225	Ferredoxin-dependent glutamate synthase, chloroplastic OS=Zea mays GN=GLSF PE=1 SV=1 - [GLTB_MAIZE]	179.714	3.59	1	0	5	5	1616	175.063	6.63916
P37830	Glucose-6-phosphate 1-dehydrogenase, cytoplasmic isoform OS=Solanum tuberosum GN=G6PDH PE=2 SV=1 - [G6PD_SOLTU]	168.767	10.76	1	5	5	5	511	58.4338	6.34131
P54774	Cell division cycle protein 48 homolog OS=Glycine max GN=CDC48 PE=1 SV=1 - [CDC48_SOYBN]	167.128	7.56	1	0	4	4	807	89.7136	5.31299
P18026	Tubulin beta-2 chain OS=Zea mays GN=TUBB2 PE=2 SV=1 - [TBB2_MAIZE]	161.353	14.86	1	0	5	5	444	49.8506	4.90674
P37222	NADP-dependent malic enzyme, chloroplastic (Fragment) OS=Solanum lycopersicum PE=2 SV=1 - [MAOC_SOLLC]	159.192	7.33	1	1	2	4	573	63.5205	6.55127
P49315	Catalase isozyme 1 (Fragment) OS=Nicotiana plumbaginifolia GN=CAT1 PE=1 SV=1 - [CATA1_NICPL]	158.868	14.43	1	1	5	5	485	55.8147	7.18115
Q39697	Tubulin beta-2 chain OS=Daucus carota GN=TUBB2 PE=2 SV=1 - [TBB2_DAUCA]	158.848	15.32	1	0	5	5	444	49.5395	4.86865
Q9ZRB1	Tubulin beta-2 chain OS=Triticum aestivum GN=TUBB2 PE=2 SV=1 - [TBB2_WHEAT]	158.848	15.21	1	0	5	5	447	50.2337	4.79248
P20364	Tubulin beta-1 chain (Fragment) OS=Daucus carota GN=TUBB1 PE=1 SV=2 - [TBB1_DAUCA]	157.423	15.87	1	0	4	4	315	35.7881	4.85596
P12858	Glyceraldehyde-3-phosphate dehydrogenase A, chloroplastic OS=Pisum sativum GN=GAPA PE=2 SV=2 - [G3PA_PEA]	155.492	13.83	1	0	3	3	405	43.3116	8.6167
P12459	Tubulin beta-1 chain OS=Glycine max GN=TUBB1 PE=1 SV=1 - [TBB1_SOYBN]	155.249	15.96	1	0	5	5	445	49.9587	5.021
Q42450	Ribulose bisphosphate carboxylase/oxygenase activase B, chloroplastic OS=Hordeum vulgare GN=RCAB PE=2 SV=1 - [RCAB_HORVU]	153.907	8.47	1	0	2	3	425	47.1978	7.75244
Q40281	Ribulose bisphosphate carboxylase/oxygenase activase, chloroplastic OS=Malus domestica GN=RCA PE=2 SV=1 - [RCA_MALDO]	153.907	8.24	1	0	2	3	437	48.0462	8.1333
P85111	Ribulose bisphosphate carboxylase/oxygenase activase, chloroplastic (Fragments) OS=Vitis sp. PE=1 SV=1 - [RCA_VITSX]	152.588	37.1	1	0	1	2	62	6.52004	4.33545
P36444	NADP-dependent malic enzyme, chloroplastic OS=Flaveria pringlei GN=MODA PE=2 SV=1 - [MAOC_FLAPR]	152.271	3.86	1	0	2	4	647	71.1588	7.06396
P51615	NADP-dependent malic enzyme OS=Vitis vinifera PE=2 SV=1 - [MAOX_VITVI]	152.271	4.23	1	0	2	4	591	65.1858	6.49365
P37223	NADP-dependent malic enzyme OS=Mesembryanthemum crystallinum GN=MOD1 PE=2 SV=1 - [MAOX_MESCR]	152.271	4.27	1	0	2	4	585	64.3173	6.49365
Q96558	UDP-glucose 6-dehydrogenase 1 OS=Glycine max GN=UGD1 PE=1 SV=1 - [UGDH1_SOYBN]	149.73	6.67	1	3	3	3	480	52.9082	6.03662
P11482	Tubulin beta chain OS=Volvox carteri GN=TUBB1 PE=3 SV=1 - [TBB1_VOLCA]	146.571	11.74	1	0	4	4	443	49.6298	4.91943
O04386	Tubulin beta chain OS=Chlamydomonas incerta GN=TUBB PE=3 SV=1 - [TBB_CHLIN]	146.571	11.74	1	0	4	4	443	49.5728	4.91943
P04690	Tubulin beta-1/beta-2 chain OS=Chlamydomonas reinhardtii GN=TUBB1 PE=1 SV=1 - [TBB_CHLRE]	146.571	11.74	1	0	4	4	443	49.5868	4.91943
P22852	Tubulin beta chain OS=Polytomella agilis GN=TUBB1 PE=3 SV=1 - [TBB_POLAG]	146.571	11.74	1	0	4	4	443	49.5438	4.88135
P49361	Glycine dehydrogenase (decarboxylating) A, mitochondrial OS=Flaveria pringlei GN=GDCSPA PE=2 SV=1 - [GCSPA_FLAPR]	146.001	3.86	1	0	4	5	1037	112.959	6.97607
P49362	Glycine dehydrogenase (decarboxylating) B, mitochondrial OS=Flaveria pringlei GN=GDCSPB PE=3 SV=1 - [GCSPB_FLAPR]	146.001	3.87	1	0	4	5	1034	112.708	6.91748
O49850	Glycine dehydrogenase (decarboxylating), mitochondrial OS=Flaveria anomala GN=GDCSP PE=3 SV=1 - [GCSP_FLAAN]	146.001	3.87	1	0	4	5	1034	112.622	6.85889
O49852	Glycine dehydrogenase (decarboxylating), mitochondrial OS=Flaveria trinervia GN=GDCSPA PE=3 SV=1 - [GCSP_FLATR]	146.001	3.87	1	0	4	5	1034	112.663	6.91748
Q07346	Glutamate decarboxylase OS=Petunia hybrida GN=GAD PE=1 SV=1 - [DCE_PETHY]	144.685	10.2	1	3	4	4	500	56.6898	5.70654
Q9XHH3	Catalase isozyme 2 OS=Solanum lycopersicum GN=CAT2 PE=2 SV=1 - [CATA2_SOLLC]	144.217	11.18	1	0	4	4	492	56.7423	7.84033
P22178	NADP-dependent malic enzyme, chloroplastic OS=Flaveria trinervia GN=MOD1 PE=2 SV=1 - [MAOC_FLATR]	140.133	2.78	1	0	1	3	648	71.4249	6.59521
P16243	NADP-dependent malic enzyme, chloroplastic OS=Zea mays GN=MOD1 PE=1 SV=1 - [MAOC_MAIZE]	140.133	2.83	1	0	1	3	636	69.7798	6.49365
P31252	Ubiquitin-activating enzyme E1 3 OS=Triticum aestivum GN=UBA3 PE=2 SV=1 - [UBE13_WHEAT]	136.83	4.65	1	1	3	4	1053	116.407	5.5542
P04045	Alpha-1,4 glucan phosphorylase L-1 isozyme, chloroplastic/amyloplastic OS=Solanum tuberosum PE=1 SV=2 - [PHSL1_SOLTU]	132.933	4.04	1	2	4	4	966	109.437	5.64307
P21241	RuBisCO large subunit-binding protein subunit beta, chloroplastic OS=Brassica napus PE=2 SV=1 - [RUBB_BRANA]	132.89	6.29	1	1	3	3	588	62.4342	6.93213
O49954	Glycine dehydrogenase (decarboxylating), mitochondrial OS=Solanum tuberosum GN=GDCSP PE=2 SV=1 - [GCSP_SOLTU]	132.559	8.99	1	3	6	6	1035	112.842	6.97607
P69250	Ribulose bisphosphate carboxylase small chain, chloroplastic OS=Nicotiana sylvestris GN=RBCS PE=2 SV=1 - [RBS1_NICSY]	132.491	28.89	1	0	4	4	180	20.2981	7.73779
P22433	Ribulose bisphosphate carboxylase small chain S41, chloroplastic OS=Nicotiana sylvestris PE=3 SV=1 - [RBS2_NICSY]	132.491	28.73	1	0	4	4	181	20.4612	7.04932
P26575	Ribulose bisphosphate carboxylase small chain 2A, chloroplastic OS=Solanum tuberosum GN=RBCS-2A PE=3 SV=1 - [RBSA_SOLTU]	132.491	28.89	1	0	4	4	180	20.276	7.73779
P26576	Ribulose bisphosphate carboxylase small chain 2B, chloroplastic OS=Solanum tuberosum GN=RBCS-2B PE=3 SV=1 - [RBSB_SOLTU]	132.491	28.89	1	0	4	4	180	20.2881	7.73779
P26577	Ribulose bisphosphate carboxylase small chain 2C, chloroplastic OS=Solanum tuberosum GN=RBCS-2C PE=3 SV=1 - [RBSC_SOLTU]	132.491	28.89	1	0	4	4	180	20.306	7.73779
P08824	RuBisCO large subunit-binding protein subunit alpha (Fragment) OS=Ricinus communis PE=2 SV=1 - [RUBA_RICCO]	132.19	6.06	1	0	2	2	495	52.3469	4.86865
P46259	Tubulin alpha-1 chain OS=Pisum sativum GN=TUBA1 PE=1 SV=1 - [TBA1_PEA]	131.548	7.74	1	0	2	3	452	49.6214	5.05908
Q6VAG0	Tubulin alpha-2 chain OS=Gossypium hirsutum PE=2 SV=1 - [TBA2_GOSHI]	131.548	7.78	1	0	2	3	450	49.5093	5.05908
Q96460	Tubulin alpha-2 chain OS=Hordeum vulgare GN=TUBA2 PE=2 SV=1 - [TBA2_HORVU]	131.548	7.76	1	0	2	3	451	49.6693	5.021
Q9ZRR5	Tubulin alpha-3 chain OS=Hordeum vulgare GN=TUBA3 PE=1 SV=1 - [TBA3_HORVU]	131.548	7.76	1	0	2	3	451	49.6974	5.021
Q6VAF9	Tubulin alpha-4 chain OS=Gossypium hirsutum PE=2 SV=1 - [TBA4_GOSHI]	131.548	7.78	1	0	2	3	450	49.5393	5.05908
P33629	Tubulin alpha chain OS=Prunus dulcis GN=TUBA PE=2 SV=1 - [TBA_PRUDU]	131.548	7.78	1	0	2	3	450	49.4953	5.05908
Q9ZRB7	Tubulin alpha chain OS=Triticum aestivum GN=TUBA PE=2 SV=1 - [TBA_WHEAT]	131.548	7.76	1	0	2	3	451	49.7114	5.021
P36181	Heat shock cognate protein 80 OS=Solanum lycopersicum GN=HSC80 PE=2 SV=1 - [HSP80_SOLLC]	129.945	8.3	1	3	5	5	699	80.0857	5.03369
P48350	Catalase isozyme 1 OS=Cucurbita pepo GN=CAT1 PE=2 SV=1 - [CATA1_CUCPE]	125.727	8.54	1	0	3	3	492	57.0343	7.43018
P17598	Catalase isozyme 1 OS=Gossypium hirsutum GN=CAT1 PE=2 SV=2 - [CATA1_GOSHI]	125.727	8.54	1	0	3	3	492	56.8193	7.06396
P45739	Catalase OS=Helianthus annuus PE=2 SV=1 - [CATA_HELAN]	125.727	8.54	1	0	3	3	492	56.7193	7.09326
P08927	RuBisCO large subunit-binding protein subunit beta, chloroplastic OS=Pisum sativum PE=1 SV=2 - [RUBB_PEA]	125.518	6.55	1	0	3	3	595	62.9453	6.03662
P09044	Glyceraldehyde-3-phosphate dehydrogenase B, chloroplastic (Fragment) OS=Nicotiana tabacum GN=GAPB PE=1 SV=1 - [G3PB_TOBAC]	124.662	10.73	1	2	4	4	438	47.4404	8.57275
P26574	Ribulose bisphosphate carboxylase small chain 1, chloroplastic OS=Solanum tuberosum GN=RBCS-1 PE=3 SV=1 - [RBS1_SOLTU]	122.55	17.13	1	0	3	3	181	20.5432	8.04541
P07179	Ribulose bisphosphate carboxylase small chain 2A, chloroplastic OS=Solanum lycopersicum GN=RBCS-2A PE=2 SV=2 - [RBS2A_SOLLC]	122.55	17.22	1	0	3	3	180	20.265	7.04932
P07180	Ribulose bisphosphate carboxylase small chain 3A/3C, chloroplastic OS=Solanum lycopersicum GN=RBCS-3A/3C PE=3 SV=1 - [RBS3A_SOLLC]	122.55	17.22	1	0	3	3	180	20.2179	7.1958
P05349	Ribulose bisphosphate carboxylase small chain 3B, chloroplastic OS=Solanum lycopersicum GN=RBCS-3B PE=3 SV=1 - [RBS3B_SOLLC]	122.55	17.22	1	0	3	3	180	20.2	7.1958
P32764	Ribulose bisphosphate carboxylase small chain 3, chloroplastic OS=Solanum tuberosum GN=RBCS-3 PE=3 SV=1 - [RBS3_SOLTU]	122.55	17.13	1	0	3	3	181	20.4242	8.11865
P20973	Ubiquitin-activating enzyme E1 1 OS=Triticum aestivum GN=UBA1 PE=1 SV=1 - [UBE11_WHEAT]	117.835	2.76	1	0	2	3	1051	116.934	5.31299
P31251	Ubiquitin-activating enzyme E1 2 OS=Triticum aestivum GN=UBA2 PE=2 SV=1 - [UBE12_WHEAT]	117.835	2.76	1	0	2	3	1051	116.752	5.23682
P26573	Ribulose bisphosphate carboxylase small chain 8B, chloroplastic OS=Nicotiana plumbaginifolia GN=RBCS-8B PE=3 SV=1 - [RBS8_NICPL]	115.804	24.44	1	0	3	3	180	20.3451	7.78174
Q9ZT00	Ribulose bisphosphate carboxylase/oxygenase activase, chloroplastic OS=Zea mays GN=RCA1 PE=2 SV=3 - [RCA_MAIZE]	112.496	4.39	1	0	1	2	433	47.908	6.72705
P10871	Ribulose bisphosphate carboxylase/oxygenase activase, chloroplastic OS=Spinacia oleracea PE=1 SV=2 - [RCA_SPIOL]	112.496	4.03	1	0	1	2	472	51.5258	7.07861
P34824	Elongation factor 1-alpha OS=Hordeum vulgare PE=1 SV=1 - [EF1A1_HORVU]	110.703	9.84	1	0	3	3	447	49.1468	9.12939
Q40034	Elongation factor 1-alpha OS=Hordeum vulgare GN=BLT63 PE=1 SV=1 - [EF1A2_HORVU]	110.703	9.84	1	0	3	3	447	49.1107	9.0708
Q41803	Elongation factor 1-alpha OS=Zea mays GN=EF1A PE=3 SV=1 - [EF1A_MAIZE]	110.703	9.84	1	0	3	3	447	49.2017	9.11475
P43643	Elongation factor 1-alpha OS=Nicotiana tabacum PE=2 SV=1 - [EF1A_TOBAC]	110.703	9.84	1	0	3	3	447	49.2507	9.12939
Q03033	Elongation factor 1-alpha OS=Triticum aestivum GN=TEF1 PE=2 SV=1 - [EF1A_WHEAT]	110.703	9.84	1	0	3	3	447	49.1378	9.12939
P85903	RuBisCO large subunit-binding protein subunit alpha, chloroplastic (Fragment) OS=Pseudotsuga menziesii PE=1 SV=1 - [RUBA_PSEMZ]	108.92	100	1	0	1	1	17	1.63577	4.50049
O49169	Elongation factor 1-alpha OS=Manihot esculenta GN=EF1 PE=3 SV=1 - [EF1A_MANES]	107.134	9.8	1	1	3	3	449	49.3398	9.12939
P10647	Ribulose bisphosphate carboxylase small chain C, chloroplastic OS=Solanum tuberosum GN=RBCS-C PE=2 SV=1 - [RBS0_SOLTU]	105.773	12.71	1	0	2	2	181	20.355	7.1958
Q42662	5-methyltetrahydropteroyltriglutamate--homocysteine methyltransferase OS=Plectranthus scutellarioides GN=MET PE=1 SV=2 - [METE_PLESU]	102.969	5.24	1	1	3	3	764	84.5368	6.50732
P30567	Catalase isozyme 2 OS=Gossypium hirsutum GN=CAT2 PE=2 SV=1 - [CATA2_GOSHI]	95.2044	6.3	1	0	2	2	492	56.8994	7.43018
Q01297	Catalase isozyme 1 OS=Ricinus communis GN=CAT1 PE=2 SV=2 - [CATA1_RICCO]	90.9984	5.69	1	0	2	2	492	56.4283	7.47412
P49318	Catalase isozyme 2 OS=Ricinus communis GN=CAT2 PE=2 SV=1 - [CATA2_RICCO]	90.9984	5.69	1	0	2	2	492	57.135	7.07861
P17786	Elongation factor 1-alpha OS=Solanum lycopersicum PE=2 SV=1 - [EF1A_SOLLC]	90.7925	7.81	1	0	2	2	448	49.2567	9.11475
P30124	Delta-aminolevulinic acid dehydratase, chloroplastic (Fragment) OS=Pisum sativum GN=HEMB PE=1 SV=1 - [HEM2_PEA]	87.9836	8.79	1	0	3	3	398	43.7873	5.96045
P24493	Delta-aminolevulinic acid dehydratase, chloroplastic OS=Spinacia oleracea GN=HEMB PE=1 SV=2 - [HEM2_SPIOL]	87.9836	8.08	1	0	3	3	433	47.2918	6.21436
P12859	Glyceraldehyde-3-phosphate dehydrogenase B, chloroplastic OS=Pisum sativum GN=GAPB PE=1 SV=2 - [G3PB_PEA]	87.8651	5.54	1	0	2	2	451	48.0668	7.66455
P12860	Glyceraldehyde-3-phosphate dehydrogenase B, chloroplastic OS=Spinacia oleracea GN=GAPB PE=1 SV=1 - [G3PB_SPIOL]	87.8651	5.54	1	0	2	2	451	48.0959	7.15186
P33630	Tubulin beta-1 chain OS=Anemia phyllitidis GN=TUBB1 PE=2 SV=1 - [TBB1_ANEPH]	87.1935	8.58	1	0	3	3	443	49.7045	4.97021
P33632	Tubulin beta-3 chain (Fragment) OS=Anemia phyllitidis GN=TUBB3 PE=2 SV=1 - [TBB3_ANEPH]	87.1935	15.9	1	0	3	3	239	27.418	5.09717
P27141	Carbonic anhydrase, chloroplastic OS=Nicotiana tabacum PE=2 SV=1 - [CAHC_TOBAC]	86.6566	11.53	1	2	2	2	321	34.4886	6.85889
P29521	Elongation factor 1-alpha OS=Daucus carota PE=1 SV=1 - [EF1A1_DAUCA]	86.0951	4.45	1	0	2	2	449	49.2708	9.17334
P34823	Elongation factor 1-alpha OS=Daucus carota PE=2 SV=1 - [EF1A2_DAUCA]	86.0951	4.47	1	0	2	2	447	49.2808	9.12939
Q41011	Elongation factor 1-alpha OS=Pisum sativum PE=2 SV=1 - [EF1A_PEA]	86.0951	4.47	1	0	2	2	447	49.2627	8.90967
P25698	Elongation factor 1-alpha OS=Glycine max GN=TEFS1 PE=1 SV=2 - [EF1A_SOYBN]	86.0951	4.47	1	0	2	2	447	49.3467	9.05615
P19866	Glyceraldehyde-3-phosphate dehydrogenase A, chloroplastic OS=Spinacia oleracea GN=GAPA PE=1 SV=2 - [G3PA_SPIOL]	85.6872	6.23	1	0	2	2	401	42.9961	7.73779
O48561	Catalase-4 OS=Glycine max GN=CAT4 PE=1 SV=1 - [CATA4_SOYBN]	82.2229	5.08	1	0	2	2	492	56.7013	7.28369
P34105	NADP-dependent malic enzyme OS=Populus trichocarpa PE=2 SV=3 - [MAOX_POPTR]	80.81	2.03	1	0	1	1	591	65.1822	6.96143
P84539	NADP-dependent malic enzyme (Fragments) OS=Populus euphratica PE=1 SV=1 - [MAOX_POPEU]	80.81	52.17	1	0	1	1	23	2.53842	6.3667
Q39748	Ribulose bisphosphate carboxylase small chain 6, chloroplastic OS=Flaveria pringlei GN=RBCS6 PE=2 SV=1 - [RBS6_FLAPR]	79.9099	17.92	1	0	3	3	173	19.6928	8.88037
P09672	Glyceraldehyde-3-phosphate dehydrogenase A, chloroplastic (Fragment) OS=Sinapis alba GN=GAPA PE=2 SV=1 - [G3PA_SINAL]	77.2096	11.59	1	0	2	2	233	25.087	6.55127
Q42836	Delta-aminolevulinic acid dehydratase, chloroplastic OS=Hordeum vulgare GN=HEMB PE=2 SV=1 - [HEM2_HORVU]	76.9327	4.67	1	0	2	2	428	46.1832	6.44287
P43210	Delta-aminolevulinic acid dehydratase, chloroplastic OS=Glycine max GN=HEMB PE=1 SV=1 - [HEM2_SOYBN]	76.9327	4.85	1	0	2	2	412	45.039	7.09326
Q43831	RuBisCO large subunit-binding protein subunit beta, chloroplastic (Fragment) OS=Secale cereale GN=CPN60 PE=2 SV=1 - [RUBB_SECCE]	76.4534	5.41	1	0	2	2	499	53.3791	4.94482
P33623	Tubulin alpha-1 chain OS=Anemia phyllitidis GN=TUBA1 PE=2 SV=1 - [TBA1_ANEPH]	76.24	4.43	1	0	1	1	451	49.7535	5.14795
Q9FT36	Tubulin alpha chain OS=Daucus carota GN=TBA PE=2 SV=1 - [TBA_DAUCA]	76.24	4.43	1	0	1	1	451	49.6093	5.0083
P53536	Alpha-1,4 glucan phosphorylase L isozyme, chloroplastic/amyloplastic OS=Vicia faba GN=PHO1 PE=1 SV=2 - [PHSL_VICFA]	73.2937	1.69	1	0	2	2	1003	113.509	5.8208
P52417	Glucose-1-phosphate adenylyltransferase small subunit 2, chloroplastic OS=Vicia faba GN=AGPP PE=2 SV=1 - [GLGS2_VICFA]	72.77	2.34	1	0	1	1	512	56.0246	6.63916
P52416	Glucose-1-phosphate adenylyltransferase small subunit 1, chloroplastic OS=Vicia faba GN=AGPC PE=2 SV=1 - [GLGS1_VICFA]	72.77	2.36	1	0	1	1	508	55.5925	6.87354
P55232	Glucose-1-phosphate adenylyltransferase small subunit, chloroplastic/amyloplastic (Fragment) OS=Beta vulgaris GN=AGPB1 PE=2 SV=1 - [GLGS_BETVU]	72.77	2.45	1	0	1	1	489	53.7624	5.8335
O22347	Tubulin alpha-1 chain OS=Eleusine indica GN=TUBA1 PE=1 SV=1 - [TBA1_ELEIN]	72.5513	3.33	1	0	1	2	451	49.6994	5.021
P14640	Tubulin alpha-1 chain OS=Zea mays GN=TUBA1 PE=3 SV=1 - [TBA1_MAIZE]	72.5513	3.33	1	0	1	2	451	49.6994	5.021
P14641	Tubulin alpha-2 chain OS=Zea mays GN=TUBA2 PE=3 SV=1 - [TBA2_MAIZE]	72.5513	3.33	1	0	1	2	451	49.6994	5.021
P33628	Tubulin alpha chain (Fragment) OS=Picea abies GN=TUBA PE=1 SV=1 - [TBA_PICAB]	72.5513	13.27	1	0	1	2	113	12.5651	4.7417
Q40450	Elongation factor TuA, chloroplastic OS=Nicotiana sylvestris GN=TUFA PE=2 SV=2 - [EFTUA_NICSY]	69.8	3.35	1	0	1	1	478	51.9237	6.81494
Q43364	Elongation factor TuB, chloroplastic OS=Nicotiana sylvestris GN=TUFB PE=1 SV=1 - [EFTUB_NICSY]	69.8	3.3	1	0	1	1	485	52.655	6.354
Q8S8Y3	ATP synthase subunit alpha, chloroplastic OS=Atropa belladonna GN=atpA PE=3 SV=1 - [ATPA_ATRBE]	68.8166	4.54	1	0	2	2	507	55.4191	5.33838
Q3C1H4	ATP synthase subunit alpha, chloroplastic OS=Nicotiana sylvestris GN=atpA PE=1 SV=1 - [ATPA_NICSY]	68.8166	4.54	1	0	2	2	507	55.388	5.21143
Q33C53	ATP synthase subunit alpha, chloroplastic OS=Nicotiana tomentosiformis GN=atpA PE=3 SV=1 - [ATPA_NICTO]	68.8166	4.54	1	0	2	2	507	55.344	5.21143
Q2MIK2	ATP synthase subunit alpha, chloroplastic OS=Solanum bulbocastanum GN=atpA PE=3 SV=1 - [ATPA_SOLBU]	68.8166	4.54	1	0	2	2	507	55.377	5.21143
P00823	ATP synthase subunit alpha, chloroplastic OS=Nicotiana tabacum GN=atpA PE=1 SV=2 - [ATPA_TOBAC]	68.8166	4.54	1	0	2	2	507	55.4201	5.21143
P93263	5-methyltetrahydropteroyltriglutamate--homocysteine methyltransferase OS=Mesembryanthemum crystallinum GN=METE PE=2 SV=1 - [METE_MESCR]	68.5316	3.4	1	0	2	2	765	84.7687	6.27783
P21342	Pyrophosphate--fructose 6-phosphate 1-phosphotransferase subunit alpha OS=Solanum tuberosum GN=PFP-ALPHA PE=1 SV=2 - [PFPA_SOLTU]	67.4868	4.22	1	2	2	2	616	67.3167	7.43018
P85915	Elongation factor 1-alpha (Fragments) OS=Pseudotsuga menziesii PE=1 SV=1 - [EF1A_PSEMZ]	65.84	57.89	1	0	1	1	19	1.9871	11.7075
Q42694	RuBisCO large subunit-binding protein subunit alpha, chloroplastic OS=Chlamydomonas reinhardtii PE=1 SV=1 - [RUBA_CHLRE]	62.28	2.07	1	1	1	1	580	61.8249	5.71924
Q9AXH0	Catalase OS=Avicennia marina PE=2 SV=1 - [CATA_AVIMR]	61.71	3.46	1	0	1	1	492	57.1234	7.23975
P49316	Catalase isozyme 2 OS=Nicotiana plumbaginifolia GN=CAT2 PE=1 SV=1 - [CATA2_NICPL]	61.0599	5.28	1	0	2	2	492	56.8614	7.2251
P04967	Photosystem I P700 chlorophyll a apoprotein A2 OS=Zea mays GN=psaB PE=3 SV=2 - [PSAB_MAIZE]	60.829	2.72	1	0	2	2	735	82.6049	7.15186
Q3V535	Photosystem I P700 chlorophyll a apoprotein A2 OS=Acorus calamus GN=psaB PE=3 SV=1 - [PSAB_ACOCL]	60.829	2.72	1	0	2	2	734	82.2476	7.31299
A4QJB4	Photosystem I P700 chlorophyll a apoprotein A2 OS=Aethionema cordifolium GN=psaB PE=3 SV=1 - [PSAB_AETCO]	60.829	2.72	1	0	2	2	734	82.398	7.40088
A4QJJ8	Photosystem I P700 chlorophyll a apoprotein A2 OS=Aethionema grandiflorum GN=psaB PE=3 SV=1 - [PSAB_AETGR]	60.829	2.72	1	0	2	2	734	82.432	7.40088
A1EA07	Photosystem I P700 chlorophyll a apoprotein A2 OS=Agrostis stolonifera GN=psaB PE=3 SV=1 - [PSAB_AGRST]	60.829	2.72	1	0	2	2	734	82.4749	7.15186
Q70Y04	Photosystem I P700 chlorophyll a apoprotein A2 OS=Amborella trichopoda GN=psaB PE=3 SV=1 - [PSAB_AMBTC]	60.829	2.72	1	0	2	2	734	82.2177	7.2251
Q33332	Photosystem I P700 chlorophyll a apoprotein A2 OS=Antirrhinum majus GN=psaB PE=3 SV=1 - [PSAB_ANTMA]	60.829	2.72	1	0	2	2	734	82.3678	7.31299
A4QK17	Photosystem I P700 chlorophyll a apoprotein A2 OS=Arabis hirsuta GN=psaB PE=3 SV=1 - [PSAB_ARAHI]	60.829	2.72	1	0	2	2	734	82.4639	7.40088
Q8S8X5	Photosystem I P700 chlorophyll a apoprotein A2 OS=Atropa belladonna GN=psaB PE=3 SV=1 - [PSAB_ATRBE]	60.829	2.72	1	0	2	2	734	82.1857	7.1665
A4QKA4	Photosystem I P700 chlorophyll a apoprotein A2 OS=Barbarea verna GN=psaB PE=3 SV=1 - [PSAB_BARVE]	60.829	2.72	1	0	2	2	734	82.3469	7.40088
A6MM35	Photosystem I P700 chlorophyll a apoprotein A2 OS=Buxus microphylla GN=psaB PE=3 SV=1 - [PSAB_BUXMI]	60.829	2.72	1	0	2	2	734	82.4037	7.23975
Q7YJX3	Photosystem I P700 chlorophyll a apoprotein A2 OS=Calycanthus floridus var. glaucus GN=psaB PE=3 SV=1 - [PSAB_CALFG]	60.829	2.72	1	0	2	2	734	82.3538	7.23975
A4QKJ1	Photosystem I P700 chlorophyll a apoprotein A2 OS=Capsella bursa-pastoris GN=psaB PE=3 SV=1 - [PSAB_CAPBU]	60.829	2.72	1	0	2	2	734	82.3199	7.40088
A6MMC1	Photosystem I P700 chlorophyll a apoprotein A2 OS=Chloranthus spicatus GN=psaB PE=3 SV=1 - [PSAB_CHLSC]	60.829	2.72	1	0	2	2	734	82.3878	7.40088
Q09MH9	Photosystem I P700 chlorophyll a apoprotein A2 OS=Citrus sinensis GN=psaB PE=3 SV=1 - [PSAB_CITSI]	60.829	2.72	1	0	2	2	734	82.3137	7.09326
A0A334	Photosystem I P700 chlorophyll a apoprotein A2 OS=Coffea arabica GN=psaB PE=3 SV=1 - [PSAB_COFAR]	60.829	2.72	1	0	2	2	734	82.3868	7.23975
Q4VZN4	Photosystem I P700 chlorophyll a apoprotein A2 OS=Cucumis sativus GN=psaB PE=3 SV=1 - [PSAB_CUCSA]	60.829	2.72	1	0	2	2	734	82.2477	7.23975
Q0G9W3	Photosystem I P700 chlorophyll a apoprotein A2 OS=Daucus carota GN=psaB PE=3 SV=1 - [PSAB_DAUCA]	60.829	2.72	1	0	2	2	734	82.3297	7.23975
A6MMK6	Photosystem I P700 chlorophyll a apoprotein A2 OS=Dioscorea elephantipes GN=psaB PE=3 SV=1 - [PSAB_DIOEL]	60.829	2.72	1	0	2	2	734	82.3629	7.31299
A4QL18	Photosystem I P700 chlorophyll a apoprotein A2 OS=Draba nemorosa GN=psaB PE=3 SV=1 - [PSAB_DRANE]	60.829	2.72	1	0	2	2	734	82.4449	7.40088
Q06GZ8	Photosystem I P700 chlorophyll a apoprotein A2 OS=Drimys granadensis GN=psaB PE=3 SV=1 - [PSAB_DRIGR]	60.829	2.72	1	0	2	2	734	82.4428	7.29834
Q49KZ9	Photosystem I P700 chlorophyll a apoprotein A2 OS=Eucalyptus globulus subsp. globulus GN=psaB PE=3 SV=1 - [PSAB_EUCGG]	60.829	2.72	1	0	2	2	734	82.3857	7.09326
A0ZZ34	Photosystem I P700 chlorophyll a apoprotein A2 OS=Gossypium barbadense GN=psaB PE=3 SV=1 - [PSAB_GOSBA]	60.829	2.72	1	0	2	2	734	82.3358	7.23975
Q2L903	Photosystem I P700 chlorophyll a apoprotein A2 OS=Gossypium hirsutum GN=psaB PE=3 SV=1 - [PSAB_GOSHI]	60.829	2.72	1	0	2	2	734	82.3518	7.23975
Q1KXW0	Photosystem I P700 chlorophyll a apoprotein A2 OS=Helianthus annuus GN=psaB PE=3 SV=1 - [PSAB_HELAN]	60.829	2.72	1	0	2	2	734	82.3267	7.23975
A1E9J0	Photosystem I P700 chlorophyll a apoprotein A2 OS=Hordeum vulgare GN=psaB PE=3 SV=1 - [PSAB_HORVU]	60.829	2.72	1	0	2	2	734	82.5629	7.15186
A6MMU3	Photosystem I P700 chlorophyll a apoprotein A2 OS=Illicium oligandrum GN=psaB PE=3 SV=1 - [PSAB_ILLOL]	60.829	2.72	1	0	2	2	734	82.3668	7.29834
Q06RD2	Photosystem I P700 chlorophyll a apoprotein A2 OS=Jasminum nudiflorum GN=psaB PE=3 SV=1 - [PSAB_JASNU]	60.829	2.72	1	0	2	2	734	82.4778	7.23975
Q332X9	Photosystem I P700 chlorophyll a apoprotein A2 OS=Lactuca sativa GN=psaB PE=3 SV=1 - [PSAB_LACSA]	60.829	2.72	1	0	2	2	734	82.3958	7.23975
A4QLA5	Photosystem I P700 chlorophyll a apoprotein A2 OS=Lepidium virginicum GN=psaB PE=3 SV=1 - [PSAB_LEPVR]	60.829	2.72	1	0	2	2	734	82.3739	7.40088
Q0G9M0	Photosystem I P700 chlorophyll a apoprotein A2 OS=Liriodendron tulipifera GN=psaB PE=3 SV=1 - [PSAB_LIRTU]	60.829	2.72	1	0	2	2	734	82.3858	7.29834
A4QLJ3	Photosystem I P700 chlorophyll a apoprotein A2 OS=Lobularia maritima GN=psaB PE=3 SV=1 - [PSAB_LOBMA]	60.829	2.72	1	0	2	2	734	82.4369	7.40088
P58385	Photosystem I P700 chlorophyll a apoprotein A2 OS=Lotus japonicus GN=psaB PE=3 SV=1 - [PSAB_LOTJA]	60.829	2.72	1	0	2	2	734	82.3098	7.40088
Q09X18	Photosystem I P700 chlorophyll a apoprotein A2 OS=Morus indica GN=psaB PE=3 SV=1 - [PSAB_MORIN]	60.829	2.72	1	0	2	2	734	82.3328	7.40088
Q09FW2	Photosystem I P700 chlorophyll a apoprotein A2 OS=Nandina domestica GN=psaB PE=3 SV=1 - [PSAB_NANDO]	60.829	2.72	1	0	2	2	734	82.3737	7.23975
Q3C1H9	Photosystem I P700 chlorophyll a apoprotein A2 OS=Nicotiana sylvestris GN=psaB PE=3 SV=1 - [PSAB_NICSY]	60.829	2.72	1	0	2	2	734	82.3568	7.23975
Q33C37	Photosystem I P700 chlorophyll a apoprotein A2 OS=Nicotiana tomentosiformis GN=psaB PE=1 SV=1 - [PSAB_NICTO]	60.829	2.72	1	0	2	2	734	82.4118	7.09326
Q6EW49	Photosystem I P700 chlorophyll a apoprotein A2 OS=Nymphaea alba GN=psaB PE=3 SV=1 - [PSAB_NYMAL]	60.829	2.72	1	0	2	2	734	82.4198	7.29834
Q9MTN7	Photosystem I P700 chlorophyll a apoprotein A2 OS=Oenothera elata subsp. hookeri GN=psaB PE=3 SV=2 - [PSAB_OENEH]	60.829	2.72	1	0	2	2	734	82.3567	7.1665
Q6ENH5	Photosystem I P700 chlorophyll a apoprotein A2 OS=Oryza nivara GN=psaB PE=3 SV=1 - [PSAB_ORYNI]	60.829	2.72	1	0	2	2	734	82.5069	7.2251
Q68S07	Photosystem I P700 chlorophyll a apoprotein A2 OS=Panax ginseng GN=psaB PE=3 SV=1 - [PSAB_PANGI]	60.829	2.72	1	0	2	2	734	82.4067	7.23975
P05311	Photosystem I P700 chlorophyll a apoprotein A2 OS=Pisum sativum GN=psaB PE=1 SV=1 - [PSAB_PEA]	60.829	2.72	1	0	2	2	734	82.3601	7.60596
Q06FW4	Photosystem I P700 chlorophyll a apoprotein A2 OS=Pelargonium hortorum GN=psaB PE=3 SV=1 - [PSAB_PELHO]	60.829	2.72	1	0	2	2	734	82.569	7.40088
Q3BAP1	Photosystem I P700 chlorophyll a apoprotein A2 OS=Phalaenopsis aphrodite subsp. formosana GN=psaB PE=3 SV=1 - [PSAB_PHAAO]	60.829	2.72	1	0	2	2	734	82.4649	7.29834
Q06GR1	Photosystem I P700 chlorophyll a apoprotein A2 OS=Piper cenocladum GN=psaB PE=3 SV=1 - [PSAB_PIPCE]	60.829	2.72	1	0	2	2	734	82.4247	7.29834
Q09G47	Photosystem I P700 chlorophyll a apoprotein A2 OS=Platanus occidentalis GN=psaB PE=3 SV=1 - [PSAB_PLAOC]	60.829	2.72	1	0	2	2	734	82.3528	7.51807
Q14FF8	Photosystem I P700 chlorophyll a apoprotein A2 OS=Populus alba GN=psaB PE=3 SV=1 - [PSAB_POPAL]	60.829	2.72	1	0	2	2	734	82.3658	7.23975
Q6L399	Photosystem I P700 chlorophyll a apoprotein A2 OS=Saccharum hybrid GN=psaB PE=3 SV=1 - [PSAB_SACHY]	60.829	2.72	1	0	2	2	734	82.5179	7.15186
Q2MII8	Photosystem I P700 chlorophyll a apoprotein A2 OS=Solanum bulbocastanum GN=psaB PE=3 SV=1 - [PSAB_SOLBU]	60.829	2.72	1	0	2	2	734	82.3578	7.1665
Q27S51	Photosystem I P700 chlorophyll a apoprotein A2 OS=Solanum tuberosum GN=psaB PE=3 SV=1 - [PSAB_SOLTU]	60.829	2.72	1	0	2	2	734	82.3757	7.1665
Q2PMU2	Photosystem I P700 chlorophyll a apoprotein A2 OS=Glycine max GN=psaB PE=3 SV=1 - [PSAB_SOYBN]	60.829	2.72	1	0	2	2	734	82.3658	7.31299
P06512	Photosystem I P700 chlorophyll a apoprotein A2 OS=Spinacia oleracea GN=psaB PE=3 SV=1 - [PSAB_SPIOL]	60.829	2.72	1	0	2	2	734	82.3767	7.23975
Q0ZJ21	Photosystem I P700 chlorophyll a apoprotein A2 OS=Vitis vinifera GN=psaB PE=3 SV=1 - [PSAB_VITVI]	60.829	2.72	1	0	2	2	734	82.3567	7.23975
P58386	Photosystem I P700 chlorophyll a apoprotein A2 OS=Triticum aestivum GN=psaB PE=3 SV=1 - [PSAB_WHEAT]	60.829	2.72	1	0	2	2	734	82.5329	7.15186
P84562	Ribulose bisphosphate carboxylase/oxygenase activase, chloroplastic (Fragments) OS=Populus euphratica PE=1 SV=1 - [RCA_POPEU]	60.45	53.13	1	0	1	1	32	3.53775	4.28467
P53535	Alpha-1,4 glucan phosphorylase L-2 isozyme, chloroplastic/amyloplastic OS=Solanum tuberosum GN=STP-1 PE=1 SV=1 - [PHSL2_SOLTU]	59.37	1.13	1	0	1	1	974	110.631	5.30029
Q43743	Malate dehydrogenase 1, glyoxysomal OS=Brassica napus GN=MDH1 PE=2 SV=2 - [MDHG1_BRANA]	58.39	3.91	1	0	1	1	358	37.7077	7.69385
Q9XFW3	Malate dehydrogenase 2, glyoxysomal OS=Brassica napus GN=MDH2 PE=3 SV=1 - [MDHG2_BRANA]	58.39	3.91	1	0	1	1	358	37.7007	7.98682
P19446	Malate dehydrogenase, glyoxysomal OS=Citrullus lanatus PE=1 SV=1 - [MDHG_CITLA]	58.39	3.93	1	0	1	1	356	37.6128	8.41162
P46488	Malate dehydrogenase, glyoxysomal OS=Cucumis sativus GN=MDHG PE=2 SV=1 - [MDHG_CUCSA]	58.39	3.93	1	0	1	1	356	37.7149	8.5874
P09315	Glyceraldehyde-3-phosphate dehydrogenase A, chloroplastic OS=Zea mays GN=GAPA PE=2 SV=1 - [G3PA_MAIZE]	57.61	3.72	1	0	1	1	403	42.84	7.40088
P50246	Adenosylhomocysteinase OS=Medicago sativa GN=SAHH PE=2 SV=1 - [SAHH_MEDSA]	56.47	2.68	1	0	1	1	485	53.1169	6.01123
P35007	Adenosylhomocysteinase OS=Catharanthus roseus GN=SAHH PE=1 SV=1 - [SAHH_CATRO]	56.47	2.68	1	0	1	1	485	53.199	5.88428
P93253	Adenosylhomocysteinase OS=Mesembryanthemum crystallinum GN=SAHH PE=2 SV=1 - [SAHH_MESCR]	56.47	2.68	1	0	1	1	485	53.144	6.1001
P68172	Adenosylhomocysteinase OS=Nicotiana sylvestris GN=SAHH PE=2 SV=1 - [SAHH_NICSY]	56.47	2.68	1	0	1	1	485	53.0699	5.77002
Q01781	Adenosylhomocysteinase OS=Petroselinum crispum GN=SAHH PE=2 SV=2 - [SAHH_PETCR]	56.47	2.68	1	0	1	1	485	53.1469	5.88428
P50249	Adenosylhomocysteinase OS=Phalaenopsis sp. GN=SAHH PE=2 SV=1 - [SAHH_PHASS]	56.47	2.68	1	0	1	1	485	53.1071	6.13818
Q9SWF5	Adenosylhomocysteinase OS=Solanum lycopersicum GN=SAHH PE=2 SV=1 - [SAHH_SOLLC]	56.47	2.68	1	0	1	1	485	53.306	5.85889
P32112	Adenosylhomocysteinase OS=Triticum aestivum GN=SAHH PE=2 SV=1 - [SAHH_WHEAT]	56.47	2.68	1	0	1	1	485	53.4022	5.92236
Q39743	Ribulose bisphosphate carboxylase small chain 1, chloroplastic OS=Flaveria pringlei GN=RBCS1 PE=2 SV=1 - [RBS1_FLAPR]	56.429	9.25	1	0	2	2	173	19.6319	8.70459
P00865	Ribulose bisphosphate carboxylase small chain 1, chloroplastic OS=Glycine max GN=RBCS-1 PE=3 SV=1 - [RBS1_SOYBN]	56.429	8.99	1	0	2	2	178	20.059	8.66064
Q39744	Ribulose bisphosphate carboxylase small chain 2, chloroplastic OS=Flaveria pringlei GN=RBCS2 PE=2 SV=1 - [RBS2_FLAPR]	56.429	8.99	1	0	2	2	178	20.1791	8.89502
P00869	Ribulose bisphosphate carboxylase small chain 3C, chloroplastic OS=Pisum sativum GN=RBCS-3C PE=2 SV=1 - [RBS2_PEA]	56.429	8.89	1	0	2	2	180	20.2313	9.14404
Q39745	Ribulose bisphosphate carboxylase small chain 3, chloroplastic OS=Flaveria pringlei GN=RBCS3 PE=2 SV=1 - [RBS3_FLAPR]	56.429	9.25	1	0	2	2	173	19.7209	8.71924
P07689	Ribulose bisphosphate carboxylase small chain 3A, chloroplastic OS=Pisum sativum GN=RBCS-3A PE=1 SV=1 - [RBS3_PEA]	56.429	8.89	1	0	2	2	180	20.2183	8.98291
Q39746	Ribulose bisphosphate carboxylase small chain 4, chloroplastic OS=Flaveria pringlei GN=RBCS4 PE=2 SV=1 - [RBS4_FLAPR]	56.429	8.99	1	0	2	2	178	20.1091	8.88037
Q39747	Ribulose bisphosphate carboxylase small chain 5, chloroplastic OS=Flaveria pringlei GN=RBCS5 PE=2 SV=1 - [RBS5_FLAPR]	56.429	9.25	1	0	2	2	173	19.7329	8.71924
Q39749	Ribulose bisphosphate carboxylase small chain 7, chloroplastic OS=Flaveria pringlei GN=RBCS7 PE=2 SV=1 - [RBS7_FLAPR]	56.429	9.25	1	0	2	2	173	19.7069	8.71924
O65349	Ribulose bisphosphate carboxylase small chain, chloroplastic OS=Capsicum annuum GN=RBCS PE=2 SV=1 - [RBS_CAPAN]	56.429	8.56	1	0	2	2	187	21.1855	7.29834
Q42823	Ribulose bisphosphate carboxylase small chain, chloroplastic OS=Glycine tabacina GN=RBCS PE=3 SV=1 - [RBS_GLYTA]	56.429	8.99	1	0	2	2	178	20.005	8.66064
Q42822	Ribulose bisphosphate carboxylase small chain, chloroplastic OS=Glycine tomentella GN=RBCS PE=3 SV=1 - [RBS_GLYTO]	56.429	8.99	1	0	2	2	178	19.936	8.66064
P08705	Ribulose bisphosphate carboxylase small chain, chloroplastic OS=Helianthus annuus GN=RBCS PE=2 SV=1 - [RBS_HELAN]	56.429	8.99	1	0	2	2	178	20.1981	8.88037
P29684	Ribulose bisphosphate carboxylase small chain, chloroplastic OS=Hevea brasiliensis GN=RBCS PE=2 SV=1 - [RBS_HEVBR]	56.429	8.74	1	0	2	2	183	20.7073	8.42627
Q02980	Ribulose bisphosphate carboxylase small chain, chloroplastic OS=Malus sp. GN=RBCS PE=2 SV=1 - [RBS_MALSP]	56.429	8.74	1	0	2	2	183	20.4903	8.86572
O65194	Ribulose bisphosphate carboxylase small chain, chloroplastic OS=Medicago sativa PE=1 SV=1 - [RBS_MEDSA]	56.429	8.89	1	0	2	2	180	20.2383	8.646
P24007	Ribulose bisphosphate carboxylase small chain, chloroplastic OS=Pyrus pyrifolia GN=RBCS PE=2 SV=1 - [RBS_PYRPY]	56.429	8.74	1	0	2	2	183	20.5133	8.86572
O64982	26S protease regulatory subunit 7 OS=Prunus persica GN=RPT1 PE=1 SV=1 - [PRS7_PRUPE]	53.46	3.06	1	0	1	1	425	47.5274	6.80029
Q41365	26S protease regulatory subunit 7 OS=Spinacia oleracea GN=RPT1 PE=2 SV=1 - [PRS7_SPIOL]	53.46	3.05	1	0	1	1	426	47.6886	6.46826
Q10712	Leucine aminopeptidase 1, chloroplastic OS=Solanum lycopersicum GN=LAPA1 PE=1 SV=1 - [AMPL1_SOLLC]	52.5	2.1	1	0	1	1	571	60.2418	6.13818
Q42876	Leucine aminopeptidase 2, chloroplastic OS=Solanum lycopersicum GN=LAPA2 PE=1 SV=1 - [AMPL2_SOLLC]	52.5	2.11	1	0	1	1	569	59.5117	7.97217
P31427	Leucine aminopeptidase, chloroplastic OS=Solanum tuberosum GN=LAP PE=2 SV=2 - [AMPL_SOLTU]	52.5	2.09	1	0	1	1	573	60.0848	6.29053
P29756	Catalase-1/2 OS=Glycine max GN=CAT1 PE=2 SV=1 - [CATA1_SOYBN]	51.45	2.85	1	0	1	1	492	56.8114	7.26904
Q42961	Phosphoglycerate kinase, chloroplastic OS=Nicotiana tabacum PE=1 SV=1 - [PGKH_TOBAC]	50.739	6.24	1	1	2	2	481	50.1459	8.38232
P28723	Formate--tetrahydrofolate ligase OS=Spinacia oleracea PE=1 SV=3 - [FTHS_SPIOL]	50.61	1.73	1	1	1	1	637	67.8119	7.00537
P16096	Fructose-bisphosphate aldolase, chloroplastic OS=Spinacia oleracea PE=1 SV=3 - [ALFC_SPIOL]	50.33	3.3	1	1	1	1	394	42.4417	7.26904
Q43846	Soluble starch synthase 3, chloroplastic/amyloplastic OS=Solanum tuberosum GN=SS3 PE=1 SV=1 - [SSY3_SOLTU]	49.83	0.98	1	1	1	1	1230	139.024	6.27783
P85932	Heat shock protein 81 (Fragments) OS=Pseudotsuga menziesii PE=1 SV=1 - [HSP81_PSEMZ]	48.83	42.86	1	0	1	1	28	2.93646	4.4624
P08926	RuBisCO large subunit-binding protein subunit alpha, chloroplastic OS=Pisum sativum PE=1 SV=2 - [RUBA_PEA]	48.8112	4.43	1	1	2	2	587	61.9412	5.24951
Q42699	5-methyltetrahydropteroyltriglutamate--homocysteine methyltransferase OS=Catharanthus roseus GN=METE PE=2 SV=1 - [METE_CATRO]	48.67	2.09	1	0	1	1	765	84.8039	6.52197
P84994	Villin-like protein ABP41 (Fragments) OS=Lilium davidii PE=1 SV=1 - [ABP41_LILDA]	47.68	7.53	1	1	1	1	146	16.156	4.43701
P55307	Catalase isozyme 1 OS=Hordeum vulgare GN=CAT1 PE=2 SV=1 - [CATA1_HORVU]	46.51	2.24	1	0	1	1	492	56.55	7.1665
P18122	Catalase isozyme 1 OS=Zea mays GN=CAT1 PE=2 SV=1 - [CATA1_MAIZE]	46.51	2.24	1	0	1	1	492	56.8413	7.6792
Q43206	Catalase-1 OS=Triticum aestivum GN=CAT1 PE=2 SV=1 - [CATA1_WHEAT]	46.51	2.24	1	0	1	1	492	56.7722	7.02002
P48351	Catalase isozyme 2 OS=Cucurbita pepo GN=CAT2 PE=2 SV=1 - [CATA2_CUCPE]	46.51	2.24	1	0	1	1	492	56.9171	7.45947
P12365	Catalase isozyme 2 OS=Zea mays GN=CAT2 PE=2 SV=3 - [CATA2_MAIZE]	46.51	2.24	1	0	1	1	491	56.43	7.15186
P55313	Catalase OS=Triticum aestivum GN=CATA PE=2 SV=1 - [CATA2_WHEAT]	46.51	2.24	1	0	1	1	492	56.444	7.06396
P48352	Catalase isozyme 3 OS=Cucurbita pepo GN=CAT3 PE=2 SV=1 - [CATA3_CUCPE]	46.51	2.24	1	0	1	1	492	57.1003	7.79639
P49317	Catalase isozyme 3 OS=Nicotiana plumbaginifolia GN=CAT3 PE=1 SV=1 - [CATA3_NICPL]	46.51	2.24	1	0	1	1	492	56.9803	7.25439
P25890	Catalase OS=Pisum sativum PE=1 SV=1 - [CATA_PEA]	46.51	2.23	1	0	1	1	494	57.3084	7.21045
O24339	Catalase OS=Soldanella alpina PE=2 SV=1 - [CATA_SOLAP]	46.51	2.24	1	0	1	1	492	56.8854	7.38623
P32290	Catalase OS=Vigna radiata var. radiata PE=2 SV=1 - [CATA_VIGRR]	46.51	2.24	1	0	1	1	492	56.8085	7.29834
P84544	Glyceraldehyde-3-phosphate dehydrogenase B (Fragment) OS=Populus euphratica PE=1 SV=1 - [G3PB_POPEU]	44.77	100	1	0	1	1	10	1.06668	8.99756
A9LYH0	ATP synthase subunit alpha, chloroplastic OS=Acorus americanus GN=atpA PE=3 SV=1 - [ATPA_ACOAM]	43.62	2.17	1	0	1	1	507	55.319	5.35107
Q70XV0	ATP synthase subunit alpha, chloroplastic OS=Amborella trichopoda GN=atpA PE=3 SV=1 - [ATPA_AMBTC]	43.62	2.17	1	0	1	1	507	55.329	5.32568
A7M8Y9	ATP synthase subunit alpha, plastid OS=Cuscuta gronovii GN=atpA PE=3 SV=1 - [ATPA_CUSGR]	43.62	2.17	1	0	1	1	507	55.3424	6.16357
A8W3H5	ATP synthase subunit alpha, plastid OS=Cuscuta obtusiflora GN=atpA PE=3 SV=1 - [ATPA_CUSOB]	43.62	2.17	1	0	1	1	507	55.3274	6.46826
A6MMJ2	ATP synthase subunit alpha, chloroplastic OS=Dioscorea elephantipes GN=atpA PE=3 SV=1 - [ATPA_DIOEL]	43.62	2.17	1	0	1	1	507	55.0609	5.49072
Q49L13	ATP synthase subunit alpha, chloroplastic OS=Eucalyptus globulus subsp. globulus GN=atpA PE=3 SV=1 - [ATPA_EUCGG]	43.62	2.17	1	0	1	1	507	55.4781	5.21143
Q68S21	ATP synthase subunit alpha, chloroplastic OS=Panax ginseng GN=atpA PE=3 SV=1 - [ATPA_PANGI]	43.62	2.17	1	0	1	1	507	55.5031	5.33838
Q09G61	ATP synthase subunit alpha, chloroplastic OS=Platanus occidentalis GN=atpA PE=3 SV=1 - [ATPA_PLAOC]	43.62	2.17	1	0	1	1	507	55.349	5.33838
Q14FH2	ATP synthase subunit alpha, chloroplastic OS=Populus alba GN=atpA PE=3 SV=1 - [ATPA_POPAL]	43.62	2.17	1	0	1	1	507	55.288	5.26221
Q589B3	ATP synthase subunit alpha, chloroplastic OS=Silene latifolia GN=atpA PE=3 SV=1 - [ATPA_SILLA]	43.62	2.17	1	0	1	1	507	55.5941	5.33838
Q332Y4	ATP synthase subunit alpha, chloroplastic OS=Lactuca sativa GN=atpA PE=3 SV=1 - [ATPA_LACSA]	43.62	2.17	1	0	1	1	508	55.4842	5.33838
A6MM21	ATP synthase subunit alpha, chloroplastic OS=Buxus microphylla GN=atpA PE=3 SV=1 - [ATPA_BUXMI]	43.62	2.17	1	0	1	1	507	55.3359	5.33838
Q06FX6	ATP synthase subunit alpha, chloroplastic OS=Pelargonium hortorum GN=atpA PE=3 SV=1 - [ATPA_PELHO]	43.62	2.17	1	0	1	1	507	55.2811	5.78271
P06450	ATP synthase subunit alpha, chloroplastic OS=Spinacia oleracea GN=atpA PE=1 SV=1 - [ATPA_SPIOL]	43.62	2.17	1	0	1	1	507	55.417	5.22412
O04932	Probable sucrose-phosphate synthase 1 OS=Craterostigma plantagineum GN=SPS1 PE=2 SV=1 - [SPSA1_CRAPL]	43.22	1.04	1	0	1	1	1054	118.945	6.52197
Q43845	Probable sucrose-phosphate synthase OS=Solanum tuberosum GN=SPS PE=2 SV=1 - [SPSA_SOLTU]	43.22	1.04	1	0	1	1	1053	118.218	6.49365
Q43058	Delta-aminolevulinic acid dehydratase, chloroplastic OS=Physcomitrella patens subsp. patens GN=HEMB PE=2 SV=2 - [HEM2_PHYPA]	41.61	2.31	1	0	1	1	432	46.2336	6.55127
Q8MA05	ATP synthase subunit alpha, chloroplastic OS=Chaetosphaeridium globosum GN=atpA PE=3 SV=1 - [ATPA_CHAGL]	41.21	2.34	1	0	1	1	512	55.7873	5.51611
P0CH11	Ubiquitin-60S ribosomal protein L40 OS=Chlamydomonas reinhardtii GN=UBI1 PE=1 SV=1 - [RL401_CHLRE]	41.08	7.03	1	0	1	1	128	14.691	9.92041
P51423	Ubiquitin-60S ribosomal protein L40 OS=Brassica rapa subsp. pekinensis PE=2 SV=2 - [RL40_BRARP]	41.08	7.03	1	0	1	1	128	14.62	10.0083
P49636	Ubiquitin-60S ribosomal protein L40 OS=Nicotiana sylvestris GN=UBICEP52-7 PE=2 SV=2 - [RL40_NICSY]	41.08	7.03	1	0	1	1	128	14.692	9.96436
P0CG86	Ubiquitin-40S ribosomal protein S27a OS=Hordeum vulgare GN=MUB1 PE=3 SV=1 - [RS271_HORVU]	41.08	5.81	1	0	1	1	155	17.6434	9.80322
P0CG87	Ubiquitin-40S ribosomal protein S27a OS=Hordeum vulgare GN=MUB2 PE=3 SV=1 - [RS272_HORVU]	41.08	5.81	1	0	1	1	155	17.6594	9.80322
P59272	Ubiquitin-40S ribosomal protein S27a (Fragment) OS=Daucus carota PE=2 SV=2 - [RS27A_DAUCA]	41.08	6.29	1	0	1	1	143	16.3458	9.90576
P47905	Ubiquitin-40S ribosomal protein S27a OS=Lupinus albus PE=3 SV=2 - [RS27A_LUPAL]	41.08	5.81	1	0	1	1	155	17.7015	9.78857
P27923	Ubiquitin-40S ribosomal protein S27a OS=Zea mays GN=UBF9 PE=2 SV=2 - [RS27A_MAIZE]	41.08	5.81	1	0	1	1	155	17.6705	9.80322
P62980	Ubiquitin-40S ribosomal protein S27a OS=Solanum lycopersicum GN=UBI3 PE=3 SV=2 - [RS27A_SOLLC]	41.08	5.77	1	0	1	1	156	17.6905	9.78857
P0C073	Ubiquitin-NEDD8-like protein RUB1 OS=Deschampsia antarctica GN=RUB1 PE=2 SV=2 - [RUB1_DESAN]	41.08	5.88	1	0	1	1	153	17.1052	6.06201
P0CG85	Polyubiquitin OS=Nicotiana sylvestris GN=UBI11 PE=1 SV=1 - [UBI1P_NICSY]	41.08	11.82	1	0	1	1	457	51.1745	7.60596
P0CH04	Polyubiquitin OS=Petroselinum crispum GN=PCUBI4-1 PE=2 SV=1 - [UBI1P_PETCR]	41.08	11.79	1	0	1	1	458	51.2896	7.15186
P0CG84	Polyubiquitin (Fragment) OS=Nicotiana sylvestris GN=UBI4 PE=2 SV=1 - [UBI4P_NICSY]	41.08	11.94	1	0	1	1	377	42.1537	7.57666
P42739	Polyubiquitin (Fragment) OS=Acetabularia peniculus PE=3 SV=2 - [UBIQP_ACEPE]	41.08	12.77	1	0	1	1	423	47.4205	8.1333
P69309	Polyubiquitin OS=Avena fatua PE=2 SV=2 - [UBIQP_AVEFA]	41.08	11.8	1	0	1	1	305	34.1524	7.53271
P0CG83	Polyubiquitin (Fragment) OS=Hordeum vulgare PE=2 SV=1 - [UBIQP_HORVU]	41.08	10.53	1	0	1	1	171	19.2274	9.08545
P69315	Polyubiquitin (Fragment) OS=Linum usitatissimum PE=3 SV=2 - [UBIQP_LINUS]	41.08	11.8	1	0	1	1	305	34.1514	7.53271
P69322	Polyubiquitin OS=Pisum sativum GN=PU1 PE=2 SV=2 - [UBIQP_PEA]	41.08	11.81	1	0	1	1	381	42.673	7.57666
P69325	Polyubiquitin OS=Glycine max GN=SUBI-1 PE=2 SV=2 - [UBIQP_SOYBN]	41.08	11.8	1	0	1	1	305	34.1714	7.53271
P69310	Ubiquitin OS=Avena sativa PE=1 SV=1 - [UBIQ_AVESA]	41.08	11.84	1	0	1	1	76	8.51959	7.25439
P69313	Ubiquitin OS=Helianthus annuus PE=3 SV=2 - [UBIQ_HELAN]	41.08	11.69	1	0	1	1	77	8.66665	7.25439
P69326	Ubiquitin OS=Triticum aestivum PE=3 SV=2 - [UBIQ_WHEAT]	41.08	11.69	1	0	1	1	77	8.64764	7.25439
P31753	Ubiquitin-40S ribosomal protein S27a (Fragment) OS=Asparagus officinalis PE=2 SV=2 - [RS27A_ASPOF]	41.08	7.63	1	0	1	1	118	13.5824	10.0083
Q1ACL3	Photosystem I P700 chlorophyll a apoprotein A2 OS=Chara vulgaris GN=psaB PE=3 SV=1 - [PSAB_CHAVU]	40.08	1.09	1	0	1	1	734	82.4569	7.41553
A4GG98	Photosystem I P700 chlorophyll a apoprotein A2 OS=Phaseolus vulgaris GN=psaB PE=3 SV=1 - [PSAB_PHAVU]	40.08	1.09	1	0	1	1	734	82.3309	7.40088
Q42877	DNA-directed RNA polymerase II subunit RPB2 OS=Solanum lycopersicum GN=RPB2 PE=2 SV=1 - [RPB2_SOLLC]	40.07	1.26	1	1	1	1	1191	134.978	7.95752
A7M951	ATP synthase subunit alpha, plastid OS=Cuscuta reflexa GN=atpA PE=3 SV=1 - [ATPA_CUSRE]	39.74	2.35	1	0	1	1	511	56.0226	6.45557
Q42682	Delta-aminolevulinic acid dehydratase, chloroplastic OS=Chlamydomonas reinhardtii GN=HEMB PE=1 SV=1 - [HEM2_CHLRE]	39.67	2.56	1	0	1	1	390	43.0188	7.95752
P29409	Phosphoglycerate kinase, chloroplastic (Fragment) OS=Spinacia oleracea PE=2 SV=2 - [PGKH_SPIOL]	39.16	3	1	0	1	1	433	45.5443	6.16357
P12782	Phosphoglycerate kinase, chloroplastic OS=Triticum aestivum PE=2 SV=1 - [PGKH_WHEAT]	39.16	2.71	1	0	1	1	480	49.8086	7.03467
P85949	Phosphoglycerate kinase (Fragments) OS=Pseudotsuga menziesii PE=1 SV=1 - [PGK_PSEMZ]	39.16	39.39	1	0	1	1	33	3.53203	8.66064
P41758	Phosphoglycerate kinase, chloroplastic OS=Chlamydomonas reinhardtii PE=1 SV=1 - [PGKH_CHLRE]	39.16	2.82	1	0	1	1	461	48.9771	8.68994
Q9SBN4	Phosphoglycerate kinase, chloroplastic OS=Volvox carteri GN=PGK PE=2 SV=1 - [PGKH_VOLCA]	39.16	2.81	1	0	1	1	462	49.1105	9.01221
Q06SH3	Elongation factor Tu, chloroplastic OS=Stigeoclonium helveticum GN=tufA PE=3 SV=1 - [EFTU_STIHE]	39.12	3.82	1	0	1	1	419	45.7707	5.73193
P16032	Ribulose bisphosphate carboxylase small chain 1, chloroplastic OS=Mesembryanthemum crystallinum GN=RBCS-1 PE=2 SV=2 - [RBS1_MESCR]	39.07	4.4	1	0	1	1	182	20.263	7.76709
P04714	Ribulose bisphosphate carboxylase small chain SSU8, chloroplastic OS=Petunia hybrida GN=RBCS PE=1 SV=1 - [RBS1_PETHY]	39.07	4.44	1	0	1	1	180	20.3572	8.11865
P08706	Ribulose bisphosphate carboxylase small chain 1, chloroplastic OS=Solanum lycopersicum GN=RBCS-1 PE=2 SV=2 - [RBS1_SOLLC]	39.07	4.42	1	0	1	1	181	20.294	7.72314
Q04450	Ribulose bisphosphate carboxylase small chain 2, chloroplastic OS=Mesembryanthemum crystallinum GN=RBCS-2 PE=2 SV=1 - [RBS2_MESCR]	39.07	4.44	1	0	1	1	180	20.0709	7.76709
P04715	Ribulose bisphosphate carboxylase small chain SSU11A, chloroplastic OS=Petunia hybrida GN=RBCS PE=3 SV=1 - [RBS2_PETHY]	39.07	4.44	1	0	1	1	180	20.3221	8.11865
Q08183	Ribulose bisphosphate carboxylase small chain 3, chloroplastic OS=Mesembryanthemum crystallinum GN=RBCS-3 PE=2 SV=1 - [RBS3_MESCR]	39.07	4.37	1	0	1	1	183	20.372	7.1958
Q08184	Ribulose bisphosphate carboxylase small chain 4, chloroplastic OS=Mesembryanthemum crystallinum GN=RBCS-4 PE=2 SV=1 - [RBS4_MESCR]	39.07	4.37	1	0	1	1	183	20.299	7.1958
P12468	Ribulose bisphosphate carboxylase small chain 4, chloroplastic OS=Glycine max GN=RBCS-4 PE=3 SV=1 - [RBS4_SOYBN]	39.07	4.49	1	0	1	1	178	20.004	8.66064
Q08185	Ribulose bisphosphate carboxylase small chain 5, chloroplastic OS=Mesembryanthemum crystallinum GN=RBCS-5 PE=3 SV=1 - [RBS5_MESCR]	39.07	4.4	1	0	1	1	182	20.1709	7.1958
Q08186	Ribulose bisphosphate carboxylase small chain 6, chloroplastic OS=Mesembryanthemum crystallinum GN=RBCS-6 PE=3 SV=1 - [RBS6_MESCR]	39.07	4.3	1	0	1	1	186	20.4811	7.76709
P07089	Ribulose bisphosphate carboxylase small chain, chloroplastic OS=Flaveria trinervia GN=RBCS PE=2 SV=1 - [RBS_FLATR]	39.07	4.62	1	0	1	1	173	19.5328	8.70459
P31333	Ribulose bisphosphate carboxylase small chain, chloroplastic OS=Gossypium hirsutum GN=RBCS PE=3 SV=2 - [RBS_GOSHI]	39.07	4.4	1	0	1	1	182	20.5213	8.42627
Q42915	Ribulose bisphosphate carboxylase small chain, chloroplastic OS=Manihot esculenta PE=2 SV=1 - [RBS_MANES]	39.07	4.4	1	0	1	1	182	20.3973	8.42627
Q41351	Ribulose bisphosphate carboxylase small chain, chloroplastic OS=Stellaria longipes GN=RBCS PE=2 SV=1 - [RBS_STELP]	39.07	4.44	1	0	1	1	180	20.1429	7.29834
P17673	Ribulose bisphosphate carboxylase small chain, chloroplastic OS=Trifolium repens GN=RBCS PE=1 SV=1 - [RBS_TRIRP]	39.07	4.49	1	0	1	1	178	20.0253	8.646
Q1KVS5	Photosystem I P700 chlorophyll a apoprotein A2 OS=Acutodesmus obliquus GN=psaB PE=3 SV=1 - [PSAB_ACUOB]	38.22	1.63	1	0	1	1	735	81.85	6.99072
Q19V90	Photosystem I P700 chlorophyll a apoprotein A2 OS=Chlorokybus atmophyticus GN=psaB PE=3 SV=1 - [PSAB_CHLAT]	38.22	1.63	1	0	1	1	734	81.7264	7.10791
P36492	Photosystem I P700 chlorophyll a apoprotein A2 OS=Chlamydomonas moewusii GN=psaB PE=3 SV=1 - [PSAB_CHLMO]	38.22	1.63	1	0	1	1	735	81.6782	6.97607
P09144	Photosystem I P700 chlorophyll a apoprotein A2 OS=Chlamydomonas reinhardtii GN=psaB PE=1 SV=4 - [PSAB_CHLRE]	38.22	1.63	1	0	1	1	735	82.0562	7.03467
A6H5H1	Photosystem I P700 chlorophyll a apoprotein A2 OS=Cycas taitungensis GN=psaB PE=3 SV=1 - [PSAB_CYCTA]	38.22	1.63	1	0	1	1	734	82.3929	7.41553
A6BM24	Photosystem I P700 chlorophyll a apoprotein A2 OS=Gnetum parvifolium GN=psaB PE=3 SV=1 - [PSAB_GNEPA]	38.22	1.63	1	0	1	1	734	82.4171	7.92822
Q9MUR7	Photosystem I P700 chlorophyll a apoprotein A2 OS=Mesostigma viride GN=psaB PE=3 SV=1 - [PSAB_MESVI]	38.22	1.63	1	0	1	1	734	82.0083	7.15186
Q20EW7	Photosystem I P700 chlorophyll a apoprotein A2 OS=Oltmannsiellopsis viridis GN=psaB PE=3 SV=1 - [PSAB_OLTVI]	38.22	1.63	1	0	1	1	734	81.5382	7.29834
Q85WX0	Photosystem I P700 chlorophyll a apoprotein A2 OS=Pinus koraiensis GN=psaB PE=3 SV=1 - [PSAB_PINKO]	38.22	1.63	1	0	1	1	734	82.4408	7.18115
P41640	Photosystem I P700 chlorophyll a apoprotein A2 OS=Pinus thunbergii GN=psaB PE=3 SV=1 - [PSAB_PINTH]	38.22	1.63	1	0	1	1	734	82.4329	7.25439
P58765	Photosystem I P700 chlorophyll a apoprotein A2 OS=Psilotum nudum GN=psaB PE=3 SV=1 - [PSAB_PSINU]	38.22	1.63	1	0	1	1	734	82.2688	7.41553
Q32RS4	Photosystem I P700 chlorophyll a apoprotein A2 OS=Staurastrum punctulatum GN=psaB PE=3 SV=1 - [PSAB_STAPU]	38.22	1.63	1	0	1	1	734	81.8105	7.41553
Q32RG9	Photosystem I P700 chlorophyll a apoprotein A2 OS=Zygnema circumcarinatum GN=psaB PE=3 SV=1 - [PSAB_ZYGCR]	38.22	1.63	1	0	1	1	734	81.7314	7.32764
P84721	Putative NAD(P)-dependent glyceraldehyde-3-phosphate dehydrogenase PS5 (Fragments) OS=Pinus strobus PE=1 SV=1 - [PS5_PINST]	37.17	35	1	0	1	1	40	4.31227	9.99365
P85918	5-methyltetrahydropteroyltriglutamate--homocysteine methyltransferase (Fragments) OS=Pseudotsuga menziesii PE=1 SV=1 - [METE_PSEMZ]	36.7	45.45	1	0	1	1	22	2.4271	5.71924
P54767	Glutamate decarboxylase OS=Solanum lycopersicum PE=1 SV=1 - [DCE_SOLLC]	36.44	1.39	1	0	1	1	502	56.749	6.37939
P36182	Heat shock protein 82 (Fragment) OS=Nicotiana tabacum GN=HSP82 PE=1 SV=1 - [HSP82_TOBAC]	36.05	2.81	1	0	1	1	499	57.9844	5.14795
P50362	Glyceraldehyde-3-phosphate dehydrogenase A, chloroplastic OS=Chlamydomonas reinhardtii GN=GAPA PE=1 SV=1 - [G3PA_CHLRE]	35.85	3.21	1	0	1	1	374	40.2791	9.08545
Q09092	Putative serine/threonine-protein kinase receptor OS=Brassica oleracea var. viridis GN=SRK6 PE=2 SV=2 - [SRK6_BRAOV]	34.83	0.58	1	0	1	1	857	98.0149	7.81104
O24534	Elongation factor 1-alpha OS=Vicia faba PE=2 SV=1 - [EF1A_VICFA]	34.79	2.01	1	0	1	1	447	49.2127	9.0708
O24634	Ribulose bisphosphate carboxylase small chain 1/4, chloroplastic OS=Fritillaria agrestis GN=RBCS1 PE=2 SV=1 - [RBS1_FRIAG]	34.33	4.47	1	0	1	1	179	19.6069	8.44092
P00870	Ribulose bisphosphate carboxylase small chain OS=Spinacia oleracea GN=RBCS PE=1 SV=1 - [RBS1_SPIOL]	34.33	6.5	1	0	1	1	123	14.2733	5.5415
O22572	Ribulose bisphosphate carboxylase small chain 2, chloroplastic OS=Fritillaria agrestis GN=RBCS2 PE=2 SV=1 - [RBS2_FRIAG]	34.33	4.47	1	0	1	1	179	19.6089	8.44092
O22573	Ribulose bisphosphate carboxylase small chain 3, chloroplastic OS=Fritillaria agrestis GN=RBCS3 PE=2 SV=1 - [RBS3_FRIAG]	34.33	4.47	1	0	1	1	179	19.602	8.74854
O22645	Ribulose bisphosphate carboxylase small chain 5, chloroplastic OS=Fritillaria agrestis GN=RBCS5 PE=2 SV=1 - [RBS5_FRIAG]	34.33	4.47	1	0	1	1	179	19.4949	8.63135
Q96542	Ribulose bisphosphate carboxylase small chain, chloroplastic OS=Betula pendula GN=RBCS1 PE=2 SV=1 - [RBS_BETPN]	34.33	4.4	1	0	1	1	182	20.4343	8.6167
O22077	Ribulose bisphosphate carboxylase small chain, chloroplastic OS=Fagus crenata GN=RBCS1 PE=2 SV=1 - [RBS_FAGCR]	34.33	4.4	1	0	1	1	182	20.3213	9.05615
O24045	Ribulose bisphosphate carboxylase small chain, chloroplastic OS=Musa acuminata GN=RBCS1 PE=2 SV=1 - [RBS_MUSAC]	34.33	4.44	1	0	1	1	180	20.4972	9.0708
P10053	Ribulose bisphosphate carboxylase small chain, chloroplastic OS=Pinus thunbergii GN=RBCS PE=2 SV=1 - [RBS_PINTH]	34.33	4.68	1	0	1	1	171	19.2996	8.54346
P18960	Ribulose bisphosphate carboxylase small chain, chloroplastic OS=Silene pratensis GN=RBCS PE=2 SV=1 - [RBS_SILPR]	34.33	4.52	1	0	1	1	177	19.6848	8.30908
P11143	Heat shock 70 kDa protein OS=Zea mays GN=HSP70 PE=3 SV=2 - [HSP70_MAIZE]	33.9	2.33	1	0	1	1	645	70.5278	5.32568
P24629	Heat shock cognate 70 kDa protein 1 OS=Solanum lycopersicum GN=HSC-I PE=2 SV=1 - [HSP71_SOLLC]	33.9	2.31	1	0	1	1	650	71.2423	5.26221
P09189	Heat shock cognate 70 kDa protein OS=Petunia hybrida GN=HSP70 PE=2 SV=1 - [HSP7C_PETHY]	33.9	2.3	1	0	1	1	651	71.1822	5.21143
P29357	Chloroplast envelope membrane 70 kDa heat shock-related protein OS=Spinacia oleracea GN=SCE70 PE=1 SV=3 - [HSP7E_SPIOL]	33.9	2.3	1	0	1	1	653	71.6863	5.47803
P26413	Heat shock 70 kDa protein OS=Glycine max GN=HSP70 PE=1 SV=1 - [HSP70_SOYBN]	33.9	2.33	1	0	1	1	645	70.8351	5.49072
P55308	Catalase isozyme 2 OS=Hordeum vulgare GN=CAT2 PE=2 SV=1 - [CATA2_HORVU]	33.36	2.23	1	0	1	1	494	56.8772	7.07861
P54765	GTP-binding nuclear protein Ran1A (Fragment) OS=Lotus japonicus GN=RAN1A PE=2 SV=1 - [RAN1A_LOTJA]	32.45	6.7	1	0	1	1	209	23.772	7.12256
P54766	GTP-binding nuclear protein Ran1B (Fragment) OS=Lotus japonicus GN=RAN1B PE=2 SV=1 - [RAN1B_LOTJA]	32.45	6.7	1	0	1	1	209	23.715	7.12256
P38546	GTP-binding nuclear protein Ran1 OS=Solanum lycopersicum GN=RAN1 PE=2 SV=1 - [RAN1_SOLLC]	32.45	6.33	1	0	1	1	221	25.1697	6.7124
P38547	GTP-binding nuclear protein Ran2 OS=Solanum lycopersicum GN=RAN2 PE=2 SV=1 - [RAN2_SOLLC]	32.45	6.33	1	0	1	1	221	25.1447	6.85889
P41918	GTP-binding nuclear protein Ran-A1 OS=Nicotiana tabacum GN=RAN-A1 PE=2 SV=1 - [RANA1_TOBAC]	32.45	6.33	1	0	1	1	221	25.0026	6.85889
P41919	GTP-binding nuclear protein Ran-B1 OS=Nicotiana tabacum GN=RAN-B1 PE=2 SV=1 - [RANB1_TOBAC]	32.45	6.33	1	0	1	1	221	25.1557	6.93213
P38548	GTP-binding nuclear protein Ran/TC4 OS=Vicia faba PE=2 SV=1 - [RAN_VICFA]	32.45	6.33	1	0	1	1	221	25.2737	6.85889
P84557	GTP-binding nuclear protein Ran (Fragments) OS=Populus euphratica PE=1 SV=1 - [RAN_POPEU]	32.45	50	1	0	1	1	28	3.34968	8.6167
P85085	Ribulose bisphosphate carboxylase large chain (Fragments) OS=Vitis sp. GN=rbcL PE=1 SV=1 - [RBL_VITSX]	32.36	14.55	1	1	1	2	55	6.09607	6.93213
P40412	T-complex protein 1 subunit epsilon OS=Avena sativa PE=2 SV=1 - [TCPE1_AVESA]	31.99	1.87	1	0	1	1	535	58.8616	5.73193
P54411	T-complex protein 1 subunit epsilon OS=Avena sativa PE=2 SV=1 - [TCPE2_AVESA]	31.99	1.87	1	0	1	1	535	58.9966	5.57959
P49319	Catalase isozyme 1 OS=Nicotiana tabacum GN=CAT-1 PE=1 SV=2 - [CATA1_TOBAC]	31.33	3.05	1	0	1	1	492	56.7882	7.07861
P41382	Eukaryotic initiation factor 4A-10 OS=Nicotiana tabacum PE=1 SV=1 - [IF410_TOBAC]	31.18	3.87	1	0	1	1	413	46.813	5.57959
Q40465	Eukaryotic initiation factor 4A-11 OS=Nicotiana tabacum PE=1 SV=1 - [IF411_TOBAC]	31.18	3.87	1	0	1	1	413	46.872	5.56689
Q40466	Eukaryotic initiation factor 4A-13 (Fragment) OS=Nicotiana tabacum PE=2 SV=1 - [IF413_TOBAC]	31.18	4.51	1	0	1	1	355	40.1894	5.32568
Q40467	Eukaryotic initiation factor 4A-14 OS=Nicotiana tabacum PE=2 SV=1 - [IF414_TOBAC]	31.18	3.87	1	0	1	1	413	46.846	5.57959
Q40468	Eukaryotic initiation factor 4A-15 OS=Nicotiana tabacum PE=2 SV=1 - [IF415_TOBAC]	31.18	3.87	1	0	1	1	413	46.6869	5.57959
P41379	Eukaryotic initiation factor 4A-2 OS=Nicotiana plumbaginifolia PE=1 SV=1 - [IF4A2_NICPL]	31.18	3.87	1	0	1	1	413	46.7989	5.57959
Q40470	Eukaryotic initiation factor 4A-7 OS=Nicotiana tabacum PE=2 SV=1 - [IF4A7_TOBAC]	31.18	3.87	1	0	1	1	413	46.867	5.57959
P41381	Eukaryotic initiation factor 4A-8 OS=Nicotiana tabacum PE=2 SV=1 - [IF4A8_TOBAC]	31.18	3.87	1	0	1	1	413	46.858	5.84619
Q40471	Eukaryotic initiation factor 4A-9 OS=Nicotiana tabacum PE=2 SV=1 - [IF4A9_TOBAC]	31.18	3.87	1	0	1	1	413	46.7959	5.79541
Q41741	Eukaryotic initiation factor 4A OS=Zea mays PE=2 SV=1 - [IF4A_MAIZE]	31.18	3.9	1	0	1	1	410	46.5068	5.59229
P41378	Eukaryotic initiation factor 4A OS=Triticum aestivum PE=2 SV=1 - [IF4A_WHEAT]	31.18	3.86	1	0	1	1	414	46.8979	5.47803
P27598	Alpha-1,4 glucan phosphorylase L isozyme, chloroplastic/amyloplastic OS=Ipomoea batatas PE=2 SV=1 - [PHSL_IPOBA]	28.85	0.63	1	0	1	1	955	108.452	5.37646
Q948X8	Methylthioribose-1-phosphate isomerase OS=Nicotiana tabacum GN=CIG2 PE=2 SV=1 - [MTNA_TOBAC]	26.24	1.87	1	1	1	1	374	39.5454	5.26221
